# Supplementary material for: Evaluation of DNA Extraction Methods on Individual Helminth Egg and Larval Stages for Whole-Genome Sequencing
Source: Front Genet. 2019 Sep 20;10:826. doi: 10.3389/fgene.2019.00826 (PMC6764475; doi:10.3389/fgene.2019.00826)
Supplement: Table S1 — Complete metadata per sample (excel workbook) [file Table_1.xlsx]

## Sheet: metadata_and_results_tableS2
sample_ID	WSI_original_ID	WSI_pipelines_sample_ID	EBI_accession_number	WSI_sequencing_lane_ID	species_name	species_ID	lifestage	lifestage_ID	extraction_kit	extraction_kit_ID	library_preparation	library_preparation_ID	sample_number	library_qc_ng_ul	pcr_cycles	total_reads_sequenced	mapped_reads_percent	duplicate_reads_percent	kraken_unassigned_percent
AC_EGG_CGP_LCM_001	Acanin_egg_644280_1	HcEggsL17843290	ERS3381158	28536_1#9	Ancylostoma caninum	AC	Eggs	EGG	CGP	CGP	LCMB	LCM	1	0.541	12	253674	2.74999	0.0461222	23.25
AC_EGG_CGP_LCM_002	Acanin_egg_644280_2	HcEggsL17843291	ERS3381160	28536_1#10	Ancylostoma caninum	AC	Eggs	EGG	CGP	CGP	LCMB	LCM	2	1.84	12	227745	65.752	0.181343	76.19
AC_EGG_CGP_LCM_003	Acanin_egg_644280_3	HcEggsL17843292	ERS3381161	28536_1#11	Ancylostoma caninum	AC	Eggs	EGG	CGP	CGP	LCMB	LCM	3	2.698	12	235283	74.9519	0.213785	82.9
AC_EGG_CGP_LCM_004	Acanin_egg_644280_4	HcEggsL17843293	ERS3381162	28536_1#12	Ancylostoma caninum	AC	Eggs	EGG	CGP	CGP	LCMB	LCM	4	0.925	12	225296	27.0928	0.102976	51.13
AC_EGG_CGP_LCM_005	Acanin_egg_644280_5	HcEggsL17843294	ERS3381163	28536_1#13	Ancylostoma caninum	AC	Eggs	EGG	CGP	CGP	LCMB	LCM	5	3.051	12	263068	81.5188	0.241382	87.28
AC_EGG_CGP_LCM_006	Acanin_egg_644280_6	HcEggsL17843295	ERS3381164	28536_1#14	Ancylostoma caninum	AC	Eggs	EGG	CGP	CGP	LCMB	LCM	6	1.244	12	220141	63.3549	0.229398	74.35
AC_EGG_CGP_LCM_007	Acanin_egg_644280_7	HcEggsL17843296	ERS3381165	28536_1#15	Ancylostoma caninum	AC	Eggs	EGG	CGP	CGP	LCMB	LCM	7	2.648	12	281541	46.6	0.171911	55.72
AC_EGG_CGP_LCM_008	Acanin_egg_644280_8	HcEggsL17843297	ERS3381166	28536_1#16	Ancylostoma caninum	AC	Eggs	EGG	CGP	CGP	LCMB	LCM	8	1.379	12	289861	44.9164	0.198371	61.33
AC_LS1_CGP_LCM_001	Acanin_L1_644280_1	HcEggsL17843306	ERS3381175	28536_1#25	Ancylostoma caninum	AC	L1	LS1	CGP	CGP	LCMB	LCM	1	94.622	12	282872	2.64537	0.00707034	16.33
AC_LS1_CGP_LCM_002	Acanin_L1_644280_2	HcEggsL17843307	ERS3381176	28536_1#26	Ancylostoma caninum	AC	L1	LS1	CGP	CGP	LCMB	LCM	2	99.444	12	298899	0.671799	0.00167281	13.94
AC_LS1_CGP_LCM_003	Acanin_L1_644280_3	HcEggsL17843308	ERS3381177	28536_1#27	Ancylostoma caninum	AC	L1	LS1	CGP	CGP	LCMB	LCM	3	111.792	12	299369	2.30919	0.00100211	15.5
AC_LS1_CGP_LCM_004	Acanin_L1_644280_4	HcEggsL17843309	ERS3381178	28536_1#28	Ancylostoma caninum	AC	L1	LS1	CGP	CGP	LCMB	LCM	4	117.708	12	282411	3.51792	0.00531141	18.2
AC_LS1_CGP_LCM_005	Acanin_L1_644280_5	HcEggsL17843310	ERS3381179	28536_1#29	Ancylostoma caninum	AC	L1	LS1	CGP	CGP	LCMB	LCM	5	109.581	12	294761	4.70076	0.00373184	18.07
AC_LS1_CGP_LCM_006	Acanin_L1_644280_6	HcEggsL17843311	ERS3381180	28536_1#30	Ancylostoma caninum	AC	L1	LS1	CGP	CGP	LCMB	LCM	6	116.315	12	280430	6.34062	0.0106979	19.33
AC_LS1_CGP_LCM_007	Acanin_L1_644280_7	HcEggsL17843312	ERS3381181	28536_1#31	Ancylostoma caninum	AC	L1	LS1	CGP	CGP	LCMB	LCM	7	113.595	12	370647	3.69948	0.00350738	17.07
AC_LS1_CGP_LCM_008	Acanin_L1_644280_8	HcEggsL17843313	ERS3381182	28536_1#32	Ancylostoma caninum	AC	L1	LS1	CGP	CGP	LCMB	LCM	8	52.264	12	311839	9.17428	0.0137892	21.22
AC_LS3_CGP_LCM_001	Acanin_L3_644280_1	HcEggsL17843314	ERS3381183	28536_1#33	Ancylostoma caninum	AC	L3	LS3	CGP	CGP	LCMB	LCM	1	32.918	12	329521	7.76066	0.0151735	34.44
AC_LS3_CGP_LCM_002	Acanin_L3_644280_2	HcEggsL17843315	ERS3381184	28536_1#34	Ancylostoma caninum	AC	L3	LS3	CGP	CGP	LCMB	LCM	2	44.364	12	318307	21.6543	0.0342437	45.57
AC_LS3_CGP_LCM_003	Acanin_L3_644280_3	HcEggsL17843316	ERS3381185	28536_1#35	Ancylostoma caninum	AC	L3	LS3	CGP	CGP	LCMB	LCM	3	30.121	12	337263	7.38415	0.0106742	35.15
AC_LS3_CGP_LCM_004	Acanin_L3_644280_4	HcEggsL17843317	ERS3381186	28536_1#36	Ancylostoma caninum	AC	L3	LS3	CGP	CGP	LCMB	LCM	4	26.489	12	301369	4.80375	0.00265455	34.74
AC_LS3_CGP_LCM_005	Acanin_L3_644280_5	HcEggsL17843318	ERS3381187	28536_1#37	Ancylostoma caninum	AC	L3	LS3	CGP	CGP	LCMB	LCM	5	28.489	12	328797	5.32791	0.00790762	34.78
AC_LS3_CGP_LCM_006	Acanin_L3_644280_6	HcEggsL17843319	ERS3381188	28536_1#38	Ancylostoma caninum	AC	L3	LS3	CGP	CGP	LCMB	LCM	6	48.686	12	318133	42.2433	0.0735541	59.57
AC_LS3_CGP_LCM_007	Acanin_L3_644280_7	HcEggsL17843320	ERS3381189	28536_1#39	Ancylostoma caninum	AC	L3	LS3	CGP	CGP	LCMB	LCM	7	32.137	12	356528	39.8129	0.0558161	57.08
AC_LS3_CGP_LCM_008	Acanin_L3_644280_8	HcEggsL17843321	ERS3381190	28536_1#40	Ancylostoma caninum	AC	L3	LS3	CGP	CGP	LCMB	LCM	8	18.904	12	253653	0.514877	0.000788479	29.5
AD_EGG_CGP_LCM_001	Adiss_egg_644280_1	HcEggsL17843298	ERS3381167	28536_1#17	Ascaridia dissimilis	AD	Eggs	EGG	CGP	CGP	LCMB	LCM	1	1.125	12	257451	0.146047	0.0240823	60.54
AD_EGG_CGP_LCM_002	Adiss_egg_644280_2	HcEggsL17843299	ERS3381168	28536_1#18	Ascaridia dissimilis	AD	Eggs	EGG	CGP	CGP	LCMB	LCM	2	0.927	12	228858	0.118851	0.0279649	63.76
AD_EGG_CGP_LCM_003	Adiss_egg_644280_3	HcEggsL17843300	ERS3381169	28536_1#19	Ascaridia dissimilis	AD	Eggs	EGG	CGP	CGP	LCMB	LCM	3	0.925	12	239544	0.766874	0.316017	66.42
AD_EGG_CGP_LCM_004	Adiss_egg_644280_4	HcEggsL17843301	ERS3381170	28536_1#20	Ascaridia dissimilis	AD	Eggs	EGG	CGP	CGP	LCMB	LCM	4	1.054	12	220255	0.111689	0.0108965	68.37
AD_EGG_CGP_LCM_005	Adiss_egg_644280_5	HcEggsL17843302	ERS3381171	28536_1#21	Ascaridia dissimilis	AD	Eggs	EGG	CGP	CGP	LCMB	LCM	5	0.952	12	283206	0.179728	0.0278949	64.45
AD_EGG_CGP_LCM_006	Adiss_egg_644280_6	HcEggsL17843303	ERS3381172	28536_1#22	Ascaridia dissimilis	AD	Eggs	EGG	CGP	CGP	LCMB	LCM	6	1.054	12	228560	0.996237	0.437084	67.16
AD_EGG_CGP_LCM_007	Adiss_egg_644280_7	HcEggsL17843304	ERS3381173	28536_1#23	Ascaridia dissimilis	AD	Eggs	EGG	CGP	CGP	LCMB	LCM	7	1.016	12	275667	0.115357	0.0116082	67.27
AD_EGG_CGP_LCM_008	Adiss_egg_644280_8	HcEggsL17843305	ERS3381174	28536_1#24	Ascaridia dissimilis	AD	Eggs	EGG	CGP	CGP	LCMB	LCM	8	1.006	12	248369	0.194871	0.0314049	66.81
DI_MFL_CGP_LCM_001	Dim_mf_644280_1	HcEggsL17843282	ERS3381150	28536_1#1	Dirofilaria immitis	DI	microfilaria	MFL	CGP	CGP	LCMB	LCM	1	3.101	12	253653	5.45036	0.686371	65.9
DI_MFL_CGP_LCM_002	Dim_mf_644280_2	HcEggsL17843283	ERS3381151	28536_1#2	Dirofilaria immitis	DI	microfilaria	MFL	CGP	CGP	LCMB	LCM	2	15.338	12	224625	9.66233	0.560045	81.97
DI_MFL_CGP_LCM_003	Dim_mf_644280_3	HcEggsL17843284	ERS3381152	28536_1#3	Dirofilaria immitis	DI	microfilaria	MFL	CGP	CGP	LCMB	LCM	3	8.706	12	272385	8.35031	0.508839	80.27
DI_MFL_CGP_LCM_004	Dim_mf_644280_4	HcEggsL17843285	ERS3381153	28536_1#4	Dirofilaria immitis	DI	microfilaria	MFL	CGP	CGP	LCMB	LCM	4	2.182	12	199741	7.80761	1.24762	64.67
DI_MFL_CGP_LCM_005	Dim_mf_644280_5	HcEggsL17843286	ERS3381154	28536_1#5	Dirofilaria immitis	DI	microfilaria	MFL	CGP	CGP	LCMB	LCM	5	3.084	12	247742	5.90251	0.674088	72.79
DI_MFL_CGP_LCM_006	Dim_mf_644280_6	HcEggsL17843287	ERS3381155	28536_1#6	Dirofilaria immitis	DI	microfilaria	MFL	CGP	CGP	LCMB	LCM	6	4.72	12	233563	29.9217	0.70816	78.87
DI_MFL_CGP_LCM_007	Dim_mf_644280_7	HcEggsL17843288	ERS3381156	28536_1#7	Dirofilaria immitis	DI	microfilaria	MFL	CGP	CGP	LCMB	LCM	7	1.81	12	302281	26.2799	0.71589	63.3
DI_MFL_CGP_LCM_008	Dim_mf_644280_8	HcEggsL17843289	ERS3381157	28536_1#8	Dirofilaria immitis	DI	microfilaria	MFL	CGP	CGP	LCMB	LCM	8	1.42	12	312124	28.8504	1.27289	57.05
DM_LS1_NXT_LCM_001	L1DOG16-503_601274_75	2451STDY7541023	ERS3380981	26924_3#1	Dracunculus medinensis	DM	L1	LS1	Nexttec	NXT	LCMB	LCM	1	0.278	12	6514953	83.1226	40.723	83.28
DM_LS1_NXT_LCM_002	L1DOG16-503_601274_76	2451STDY7541024	ERS3380982	26924_3#2	Dracunculus medinensis	DM	L1	LS1	Nexttec	NXT	LCMB	LCM	2	0.22	12	9678388	88.6483	34.9469	89.84
DM_LS1_NXT_LCM_003	L1DOG16-503_601274_77	2451STDY7541025	ERS3380983	26924_3#3	Dracunculus medinensis	DM	L1	LS1	Nexttec	NXT	LCMB	LCM	3	0.232	12	8448060	88.0367	35.6931	89.64
DM_LS1_NXT_LCM_004	L1DOG16-503_601274_78	2451STDY7541026	ERS3380984	26924_3#4	Dracunculus medinensis	DM	L1	LS1	Nexttec	NXT	LCMB	LCM	4	0.221	12	7582207	87.1881	36.2114	88.34
DM_LS1_NXT_LCM_005	L1DOG16-503_601274_79	2451STDY7541027	ERS3380985	26924_3#5	Dracunculus medinensis	DM	L1	LS1	Nexttec	NXT	LCMB	LCM	5	0.206	12	10141228	94.8161	30.8833	95.8
DM_LS1_NXT_LCM_006	L1DOG16-503_601274_80	2451STDY7541028	ERS3380986	26924_3#6	Dracunculus medinensis	DM	L1	LS1	Nexttec	NXT	LCMB	LCM	6	0.186	12	9884357	95.9355	27.7272	96.63
DM_LS1_NXT_LCM_007	L1DOG16-503_601274_81	2451STDY7541029	ERS3380987	26924_3#7	Dracunculus medinensis	DM	L1	LS1	Nexttec	NXT	LCMB	LCM	7	0.175	12	10313597	90.1456	36.2147	95.29
DM_LS1_NXT_LCM_008	L1DOG16-503_601274_82	2451STDY7541030	ERS3380988	26924_3#8	Dracunculus medinensis	DM	L1	LS1	Nexttec	NXT	LCMB	LCM	8	0.227	12	10204408	93.5044	36.8365	94.65
DM_LS1_NXT_LCM_009	L1DOG16-503_601274_84	2451STDY7541032	ERS3380990	26924_3#9	Dracunculus medinensis	DM	L1	LS1	Nexttec	NXT	LCMB	LCM	9	0.226	12	10072054	91.8544	30.9246	93.96
DM_LS1_NXT_LCM_010	L1DOG16-503_601274_86	2451STDY7541034	ERS3380992	26924_3#10	Dracunculus medinensis	DM	L1	LS1	Nexttec	NXT	LCMB	LCM	10	0.201	12	10392610	88.1164	38.1855	90.44
DM_LS1_NXT_LCM_011	L1DOG16-503_601274_87	2451STDY7541035	ERS3380993	26924_3#11	Dracunculus medinensis	DM	L1	LS1	Nexttec	NXT	LCMB	LCM	11	0.227	12	10531614	87.944	41.5236	93
DM_LS1_NXT_LCM_012	L1DOG16-503_601274_88	2451STDY7541036	ERS3380994	26924_3#12	Dracunculus medinensis	DM	L1	LS1	Nexttec	NXT	LCMB	LCM	12	0.158	12	10727045	93.5228	32.54	94.54
DM_LS1_NXT_LCM_013	L1DOG16-503_601274_89	2451STDY7541037	ERS3380995	26924_3#13	Dracunculus medinensis	DM	L1	LS1	Nexttec	NXT	LCMB	LCM	13	0.175	12	10846090	93.8973	31.5124	95.37
DM_LS1_NXT_LCM_014	L1DOG16-503_601274_90	2451STDY7541038	ERS3380996	26924_3#14	Dracunculus medinensis	DM	L1	LS1	Nexttec	NXT	LCMB	LCM	14	0.177	12	10514931	94.9629	30.9685	95.75
DM_LS1_NXT_LCM_015	L1DOG16-503_601274_93	2451STDY7541041	ERS3380999	26924_3#15	Dracunculus medinensis	DM	L1	LS1	Nexttec	NXT	LCMB	LCM	15	0.15	12	10201876	92.9231	34.46	93.63
DM_LS1_NXT_LCM_016	L1DOG16-503_601274_94	2451STDY7541042	ERS3381000	26924_3#16	Dracunculus medinensis	DM	L1	LS1	Nexttec	NXT	LCMB	LCM	16	0.228	12	8878040	86.3077	45.8437	87.3
DM_LS1_NXT_LCM_017	L1DOG16-503_601274_95	2451STDY7541043	ERS3381001	26924_3#17	Dracunculus medinensis	DM	L1	LS1	Nexttec	NXT	LCMB	LCM	17	0.286	12	10559728	92.7664	37.744	93.27
DM_LS1_NXT_LCM_018	L1DOG16-503_601274_96	2451STDY7541044	ERS3381002	26924_3#18	Dracunculus medinensis	DM	L1	LS1	Nexttec	NXT	LCMB	LCM	18	0.3	12	10819552	94.2369	28.8951	94.93
DM_LS1_NXT_LCM_019	L1DOG16-503_601274_101	2451STDY7541049	ERS3381007	26924_3#19	Dracunculus medinensis	DM	L1	LS1	Nexttec	NXT	LCMB	LCM	19	0.185	12	10729444	90.7069	36.6308	92.23
DM_LS1_NXT_LCM_020	L1DOG16-503_601274_103	2451STDY7541051	ERS3381009	26924_3#20	Dracunculus medinensis	DM	L1	LS1	Nexttec	NXT	LCMB	LCM	20	0.172	12	9559417	84.6429	35.0837	91.22
DM_LS1_NXT_LCM_021	L1DOG16-503_601274_105	2451STDY7541053	ERS3381011	26924_3#21	Dracunculus medinensis	DM	L1	LS1	Nexttec	NXT	LCMB	LCM	21	0.272	12	10546472	92.5647	40.8568	93.25
DM_LS1_NXT_LCM_022	L1DOG16-503_601274_106	2451STDY7541054	ERS3381012	26924_3#22	Dracunculus medinensis	DM	L1	LS1	Nexttec	NXT	LCMB	LCM	22	0.198	12	10288873	93.5477	31.5822	94.64
DM_LS1_NXT_LCM_023	L1DOG16-503_601274_109	2451STDY7541057	ERS3381015	26924_3#23	Dracunculus medinensis	DM	L1	LS1	Nexttec	NXT	LCMB	LCM	23	0.303	12	10487613	87.2992	43.9294	88.16
DM_LS1_NXT_LCM_024	L1DOG16-503_601274_110	2451STDY7541058	ERS3381016	26924_3#24	Dracunculus medinensis	DM	L1	LS1	Nexttec	NXT	LCMB	LCM	24	0.277	12	10485985	89.2128	40.4772	90.13
DM_LS1_NXT_LCM_025	L1DOG16-503_601274_111	2451STDY7541059	ERS3381017	26924_3#25	Dracunculus medinensis	DM	L1	LS1	Nexttec	NXT	LCMB	LCM	25	0.176	12	10517491	93.2106	32.6845	93.89
DM_LS1_NXT_LCM_026	L1DOG16-503_601274_112	2451STDY7541060	ERS3381018	26924_3#26	Dracunculus medinensis	DM	L1	LS1	Nexttec	NXT	LCMB	LCM	26	0.308	12	10417277	93.473	31.6993	95.37
DM_LS1_NXT_LCM_027	L1DOG16-503_601274_113	2451STDY7541061	ERS3381019	26924_3#27	Dracunculus medinensis	DM	L1	LS1	Nexttec	NXT	LCMB	LCM	27	0.275	12	10408697	88.3769	40.0833	89.1
DM_LS1_NXT_LCM_028	L1DOG16-503_601274_115	2451STDY7541063	ERS3381021	26924_3#28	Dracunculus medinensis	DM	L1	LS1	Nexttec	NXT	LCMB	LCM	28	0.186	12	10355348	84.9826	30.3699	86.92
DM_LS1_NXT_LCM_029	L1DOG16-503_601274_116	2451STDY7541064	ERS3381022	26924_3#29	Dracunculus medinensis	DM	L1	LS1	Nexttec	NXT	LCMB	LCM	29	0.182	12	10488995	91.3018	31.0078	92.76
DM_LS1_NXT_LCM_030	L1DOG16-503_601274_117	2451STDY7541065	ERS3381023	26924_3#30	Dracunculus medinensis	DM	L1	LS1	Nexttec	NXT	LCMB	LCM	30	0.189	12	10461951	89.4836	39.7628	89.93
DM_LS1_NXT_LCM_031	L1DOG16-503_601274_118	2451STDY7541066	ERS3381024	26924_3#31	Dracunculus medinensis	DM	L1	LS1	Nexttec	NXT	LCMB	LCM	31	0.218	12	10489819	93.7625	37.5583	94.49
DM_LS1_NXT_LCM_032	L1DOG16-503_601274_120	2451STDY7541068	ERS3381026	26924_3#32	Dracunculus medinensis	DM	L1	LS1	Nexttec	NXT	LCMB	LCM	32	0.362	12	11218618	93.5685	37.0863	94.49
DM_LS1_NXT_LCM_033	L1DOG16-503_601274_121	2451STDY7541069	ERS3381027	26924_3#33	Dracunculus medinensis	DM	L1	LS1	Nexttec	NXT	LCMB	LCM	33	0.204	12	3565768	22.8024	13.9577	29.5
DM_LS1_NXT_LCM_034	NoL1_Ctrl1	2451STDY7541070	ERS3381028	26924_3#34	Dracunculus medinensis	DM	L1	LS1	Nexttec	NXT	LCMB	LCM	34	0.257	12	5454452	22.3561	13.1793	26.61
DM_LS1_NXT_LCM_035	L1DOG16-503_601274_122	2451STDY7541071	ERS3381029	26924_3#35	Dracunculus medinensis	DM	L1	LS1	Nexttec	NXT	LCMB	LCM	35	0.091	12	10860585	92.3349	37.2881	93.25
DM_LS1_NXT_LCM_036	L1DOG16-503_601274_123	2451STDY7541072	ERS3381030	26924_3#36	Dracunculus medinensis	DM	L1	LS1	Nexttec	NXT	LCMB	LCM	36	0.199	12	10420803	88.6029	43.594	91.25
DM_LS1_NXT_LCM_037	L1DOG16-503_601274_124	2451STDY7541073	ERS3381031	26924_3#37	Dracunculus medinensis	DM	L1	LS1	Nexttec	NXT	LCMB	LCM	37	0.161	12	9822429	92.0174	37.8983	92.5
DM_LS1_NXT_LCM_038	L1DOG16-503_601274_125	2451STDY7541075	ERS3381032	26924_3#38	Dracunculus medinensis	DM	L1	LS1	Nexttec	NXT	LCMB	LCM	38	0.169	12	10575723	91.7197	37.682	92.53
DM_LS1_NXT_LCM_039	L1DOG16-503_601274_126	2451STDY7541076	ERS3381033	26924_3#39	Dracunculus medinensis	DM	L1	LS1	Nexttec	NXT	LCMB	LCM	39	0.226	12	10019270	91.8699	31.4285	92.26
DM_LS1_NXT_LCM_040	L1DOG16-503_601274_127	2451STDY7541077	ERS3381034	26924_3#40	Dracunculus medinensis	DM	L1	LS1	Nexttec	NXT	LCMB	LCM	40	0.239	12	10812780	87.5294	33.1871	88.76
DM_LS1_NXT_LCM_041	L1DOG16-503_601274_129	2451STDY7541079	ERS3381036	26924_3#41	Dracunculus medinensis	DM	L1	LS1	Nexttec	NXT	LCMB	LCM	41	0.242	12	9462532	88.7361	40.7506	88.8
DM_LS1_NXT_LCM_042	L1DOG16-503_601274_130	2451STDY7541080	ERS3381037	26924_3#42	Dracunculus medinensis	DM	L1	LS1	Nexttec	NXT	LCMB	LCM	42	0.165	12	9871281	87.7499	38.6305	87.64
DM_LS1_NXT_LCM_043	L1DOG16-503_601274_131	2451STDY7541081	ERS3381038	26924_3#43	Dracunculus medinensis	DM	L1	LS1	Nexttec	NXT	LCMB	LCM	43	0.179	12	9212497	85.03	34.0106	89.28
DM_LS1_NXT_LCM_044	L1DOG16-503_601274_132	2451STDY7541082	ERS3381039	26924_3#44	Dracunculus medinensis	DM	L1	LS1	Nexttec	NXT	LCMB	LCM	44	0.153	12	9753883	94.351	36.8005	94.91
DM_LS1_NXT_LCM_045	L1DOG16-503_601274_133	2451STDY7541083	ERS3381040	26924_3#45	Dracunculus medinensis	DM	L1	LS1	Nexttec	NXT	LCMB	LCM	45	0.194	12	10652850	93.5042	35.5852	94.27
DM_LS1_NXT_LCM_046	L1DOG16-503_601274_134	2451STDY7541084	ERS3381041	26924_3#46	Dracunculus medinensis	DM	L1	LS1	Nexttec	NXT	LCMB	LCM	46	0.157	12	10870534	92.4683	38.3734	93.81
DM_LS1_NXT_LCM_047	L1DOG16-503_601274_135	2451STDY7541085	ERS3381042	26924_3#47	Dracunculus medinensis	DM	L1	LS1	Nexttec	NXT	LCMB	LCM	47	0.181	12	10562090	91.5836	38.56	91.84
DM_LS1_NXT_LCM_048	NoL1_Ctrl2	2451STDY7541086	ERS3381043	26924_3#48	Dracunculus medinensis	DM	L1	LS1	Nexttec	NXT	LCMB	LCM	48	0.255	12	8857393	86.2386	46.2579	86.91
DM_LS1_NXT_LCM_049	L1DOG16-503_601274_136	2451STDY7541087	ERS3381044	26924_3#49	Dracunculus medinensis	DM	L1	LS1	Nexttec	NXT	LCMB	LCM	49	0.197	12	10200420	92.0937	36.4851	92.78
DM_LS1_NXT_LCM_050	L1DOG16-503_601274_137	2451STDY7541088	ERS3381045	26924_3#50	Dracunculus medinensis	DM	L1	LS1	Nexttec	NXT	LCMB	LCM	50	0.188	12	9918035	91.3328	40.7475	92.1
DM_LS1_NXT_LCM_051	L1DOG16-503_601274_138	2451STDY7541089	ERS3381046	26924_3#51	Dracunculus medinensis	DM	L1	LS1	Nexttec	NXT	LCMB	LCM	51	0.207	12	8597548	89.8324	43.3346	90.24
DM_LS1_NXT_LCM_052	L1DOG16-503_601274_139	2451STDY7541090	ERS3381047	26924_3#52	Dracunculus medinensis	DM	L1	LS1	Nexttec	NXT	LCMB	LCM	52	0.175	12	9545392	90.9913	49.5058	91.59
DM_LS1_NXT_LCM_053	L1DOG16-503_601274_140	2451STDY7541091	ERS3381048	26924_3#53	Dracunculus medinensis	DM	L1	LS1	Nexttec	NXT	LCMB	LCM	53	0.2	12	10347702	89.3298	43.6178	89.73
DM_LS1_NXT_LCM_054	L1DOG16-503_601274_141	2451STDY7541092	ERS3381049	26924_3#54	Dracunculus medinensis	DM	L1	LS1	Nexttec	NXT	LCMB	LCM	54	0.176	12	10696938	90.4451	32.6843	90.55
DM_LS1_NXT_LCM_055	L1DOG16-503_601274_142	2451STDY7541093	ERS3381050	26924_3#55	Dracunculus medinensis	DM	L1	LS1	Nexttec	NXT	LCMB	LCM	55	0.225	12	9268130	89.7857	40.7481	90.04
DM_LS1_NXT_LCM_056	L1DOG16-503_601274_143	2451STDY7541094	ERS3381051	26924_3#56	Dracunculus medinensis	DM	L1	LS1	Nexttec	NXT	LCMB	LCM	56	0.28	12	11681280	94.6395	31.0969	95.51
DM_LS1_NXT_LCM_057	L1DOG16-503_601274_144	2451STDY7541095	ERS3381052	26924_3#57	Dracunculus medinensis	DM	L1	LS1	Nexttec	NXT	LCMB	LCM	57	0.237	12	9748801	69.1602	22.9811	93.05
DM_LS1_NXT_LCM_058	L1DOG16-503_601274_145	2451STDY7541096	ERS3381053	26924_3#58	Dracunculus medinensis	DM	L1	LS1	Nexttec	NXT	LCMB	LCM	58	0.134	12	10392795	94.3614	36.3457	94.75
DM_LS1_NXT_LCM_075	L1DOG16-503_601274_75	2451STDY7541023	ERS3380981	26924_4#1	Dracunculus medinensis	DM	L1	LS1	Nexttec	NXT	LCMB	LCM	75	0.411	14	6540267	83.0497	40.7722	83.18
DM_LS1_NXT_LCM_076	L1DOG16-503_601274_76	2451STDY7541024	ERS3380982	26924_4#2	Dracunculus medinensis	DM	L1	LS1	Nexttec	NXT	LCMB	LCM	76	0.658	14	9714086	88.5187	34.9523	89.74
DM_LS1_NXT_LCM_077	L1DOG16-503_601274_77	2451STDY7541025	ERS3380983	26924_4#3	Dracunculus medinensis	DM	L1	LS1	Nexttec	NXT	LCMB	LCM	77	0.595	14	8480577	88.0121	35.7803	89.55
DM_LS1_NXT_LCM_078	L1DOG16-503_601274_78	2451STDY7541026	ERS3380984	26924_4#4	Dracunculus medinensis	DM	L1	LS1	Nexttec	NXT	LCMB	LCM	78	0.5	14	7611193	87.0881	36.3278	88.26
DM_LS1_NXT_LCM_079	L1DOG16-503_601274_79	2451STDY7541027	ERS3380985	26924_4#5	Dracunculus medinensis	DM	L1	LS1	Nexttec	NXT	LCMB	LCM	79	0.826	14	10184923	94.7598	30.9692	95.77
DM_LS1_NXT_LCM_080	L1DOG16-503_601274_80	2451STDY7541028	ERS3380986	26924_4#6	Dracunculus medinensis	DM	L1	LS1	Nexttec	NXT	LCMB	LCM	80	0.943	14	9907753	95.8861	27.7798	96.6
DM_LS1_NXT_LCM_081	L1DOG16-503_601274_81	2451STDY7541029	ERS3380987	26924_4#7	Dracunculus medinensis	DM	L1	LS1	Nexttec	NXT	LCMB	LCM	81	0.668	14	10326077	90.0538	36.1961	95.25
DM_LS1_NXT_LCM_082	L1DOG16-503_601274_82	2451STDY7541030	ERS3380988	26924_4#8	Dracunculus medinensis	DM	L1	LS1	Nexttec	NXT	LCMB	LCM	82	0.673	14	10233405	93.4745	36.8995	94.63
DM_LS1_NXT_LCM_083	L1DOG16-503_601274_84	2451STDY7541032	ERS3380990	26924_4#9	Dracunculus medinensis	DM	L1	LS1	Nexttec	NXT	LCMB	LCM	83	0.884	14	10089645	91.7718	30.9195	93.91
DM_LS1_NXT_LCM_084	L1DOG16-503_601274_86	2451STDY7541034	ERS3380992	26924_4#10	Dracunculus medinensis	DM	L1	LS1	Nexttec	NXT	LCMB	LCM	84	0.597	14	10417931	88.0352	38.2148	90.37
DM_LS1_NXT_LCM_085	L1DOG16-503_601274_87	2451STDY7541035	ERS3380993	26924_4#11	Dracunculus medinensis	DM	L1	LS1	Nexttec	NXT	LCMB	LCM	85	0.487	14	10563094	87.8514	41.5629	92.96
DM_LS1_NXT_LCM_086	L1DOG16-503_601274_88	2451STDY7541036	ERS3380994	26924_4#12	Dracunculus medinensis	DM	L1	LS1	Nexttec	NXT	LCMB	LCM	86	0.813	14	10749232	93.4814	32.5959	94.5
DM_LS1_NXT_LCM_087	L1DOG16-503_601274_89	2451STDY7541037	ERS3380995	26924_4#13	Dracunculus medinensis	DM	L1	LS1	Nexttec	NXT	LCMB	LCM	87	0.822	14	10859361	93.8516	31.5445	95.35
DM_LS1_NXT_LCM_088	L1DOG16-503_601274_90	2451STDY7541038	ERS3380996	26924_4#14	Dracunculus medinensis	DM	L1	LS1	Nexttec	NXT	LCMB	LCM	88	0.969	14	10547860	94.943	31.052	95.71
DM_LS1_NXT_LCM_089	L1DOG16-503_601274_93	2451STDY7541041	ERS3380999	26924_4#15	Dracunculus medinensis	DM	L1	LS1	Nexttec	NXT	LCMB	LCM	89	0.699	14	10220607	92.8439	34.4455	93.56
DM_LS1_NXT_LCM_090	L1DOG16-503_601274_94	2451STDY7541042	ERS3381000	26924_4#16	Dracunculus medinensis	DM	L1	LS1	Nexttec	NXT	LCMB	LCM	90	0.344	14	8907553	86.1968	45.8752	87.22
DM_LS1_NXT_LCM_091	L1DOG16-503_601274_95	2451STDY7541043	ERS3381001	26924_4#17	Dracunculus medinensis	DM	L1	LS1	Nexttec	NXT	LCMB	LCM	91	0.682	14	10570694	92.7402	37.7579	93.24
DM_LS1_NXT_LCM_092	L1DOG16-503_601274_96	2451STDY7541044	ERS3381002	26924_4#18	Dracunculus medinensis	DM	L1	LS1	Nexttec	NXT	LCMB	LCM	92	0.98	14	10847206	94.1945	28.9486	94.9
DM_LS1_NXT_LCM_093	L1DOG16-503_601274_101	2451STDY7541049	ERS3381007	26924_4#19	Dracunculus medinensis	DM	L1	LS1	Nexttec	NXT	LCMB	LCM	93	0.655	14	10769711	90.6469	36.7012	92.15
DM_LS1_NXT_LCM_094	L1DOG16-503_601274_103	2451STDY7541051	ERS3381009	26924_4#20	Dracunculus medinensis	DM	L1	LS1	Nexttec	NXT	LCMB	LCM	94	0.646	14	9579135	84.5307	35.0748	91.11
DM_LS1_NXT_LCM_095	L1DOG16-503_601274_105	2451STDY7541053	ERS3381011	26924_4#21	Dracunculus medinensis	DM	L1	LS1	Nexttec	NXT	LCMB	LCM	95	0.619	14	10571431	92.5155	40.9349	93.19
DM_LS1_NXT_LCM_096	L1DOG16-503_601274_106	2451STDY7541054	ERS3381012	26924_4#22	Dracunculus medinensis	DM	L1	LS1	Nexttec	NXT	LCMB	LCM	96	0.619	14	10318663	93.4982	31.636	94.6
DM_LS1_NXT_LCM_097	L1DOG16-503_601274_109	2451STDY7541057	ERS3381015	26924_4#23	Dracunculus medinensis	DM	L1	LS1	Nexttec	NXT	LCMB	LCM	97	0.477	14	10517377	87.2211	43.9814	88.1
DM_LS1_NXT_LCM_098	L1DOG16-503_601274_110	2451STDY7541058	ERS3381016	26924_4#24	Dracunculus medinensis	DM	L1	LS1	Nexttec	NXT	LCMB	LCM	98	0.552	14	10521311	89.0928	40.5047	90.05
DM_LS1_NXT_LCM_099	L1DOG16-503_601274_111	2451STDY7541059	ERS3381017	26924_4#25	Dracunculus medinensis	DM	L1	LS1	Nexttec	NXT	LCMB	LCM	99	0.801	14	10536724	93.1895	32.722	93.85
DM_LS1_NXT_LCM_100	L1DOG16-503_601274_112	2451STDY7541060	ERS3381018	26924_4#26	Dracunculus medinensis	DM	L1	LS1	Nexttec	NXT	LCMB	LCM	100	0.843	14	10437494	93.4375	31.7201	95.34
DM_LS1_NXT_LCM_101	L1DOG16-503_601274_113	2451STDY7541061	ERS3381019	26924_4#27	Dracunculus medinensis	DM	L1	LS1	Nexttec	NXT	LCMB	LCM	101	0.548	14	10454070	88.2896	40.1599	89.01
DM_LS1_NXT_LCM_102	L1DOG16-503_601274_115	2451STDY7541063	ERS3381021	26924_4#28	Dracunculus medinensis	DM	L1	LS1	Nexttec	NXT	LCMB	LCM	102	0.805	14	10393781	84.855	30.294	86.82
DM_LS1_NXT_LCM_103	L1DOG16-503_601274_116	2451STDY7541064	ERS3381022	26924_4#29	Dracunculus medinensis	DM	L1	LS1	Nexttec	NXT	LCMB	LCM	103	0.81	14	10516060	91.2208	31.0151	92.73
DM_LS1_NXT_LCM_104	L1DOG16-503_601274_117	2451STDY7541065	ERS3381023	26924_4#30	Dracunculus medinensis	DM	L1	LS1	Nexttec	NXT	LCMB	LCM	104	0.544	14	10480070	89.3944	39.7756	89.85
DM_LS1_NXT_LCM_105	L1DOG16-503_601274_118	2451STDY7541066	ERS3381024	26924_4#31	Dracunculus medinensis	DM	L1	LS1	Nexttec	NXT	LCMB	LCM	105	0.704	14	10510428	93.7691	37.6315	94.47
DM_LS1_NXT_LCM_106	L1DOG16-503_601274_120	2451STDY7541068	ERS3381026	26924_4#32	Dracunculus medinensis	DM	L1	LS1	Nexttec	NXT	LCMB	LCM	106	0.73	14	11227405	93.524	37.1245	94.46
DM_LS1_NXT_LCM_107	L1DOG16-503_601274_121	2451STDY7541069	ERS3381027	26924_4#33	Dracunculus medinensis	DM	L1	LS1	Nexttec	NXT	LCMB	LCM	107	0.151	14	3592552	22.6557	13.9227	29.39
DM_LS1_NXT_LCM_108	L1DOG16-503_601274_122	2451STDY7541071	ERS3381029	26924_4#35	Dracunculus medinensis	DM	L1	LS1	Nexttec	NXT	LCMB	LCM	108	0.736	14	10890604	92.2702	37.268	93.2
DM_LS1_NXT_LCM_109	L1DOG16-503_601274_123	2451STDY7541072	ERS3381030	26924_4#36	Dracunculus medinensis	DM	L1	LS1	Nexttec	NXT	LCMB	LCM	109	0.498	14	10446517	88.5191	43.6185	91.17
DM_LS1_NXT_LCM_110	L1DOG16-503_601274_124	2451STDY7541073	ERS3381031	26924_4#37	Dracunculus medinensis	DM	L1	LS1	Nexttec	NXT	LCMB	LCM	110	0.681	14	9843921	91.9081	37.8875	92.41
DM_LS1_NXT_LCM_111	L1DOG16-503_601274_125	2451STDY7541075	ERS3381032	26924_4#38	Dracunculus medinensis	DM	L1	LS1	Nexttec	NXT	LCMB	LCM	111	0.649	14	10606964	91.6451	37.7179	92.45
DM_LS1_NXT_LCM_112	L1DOG16-503_601274_126	2451STDY7541076	ERS3381033	26924_4#39	Dracunculus medinensis	DM	L1	LS1	Nexttec	NXT	LCMB	LCM	112	0.819	14	10035988	91.7639	31.416	92.18
DM_LS1_NXT_LCM_113	L1DOG16-503_601274_127	2451STDY7541077	ERS3381034	26924_4#40	Dracunculus medinensis	DM	L1	LS1	Nexttec	NXT	LCMB	LCM	113	0.746	14	10835366	87.4489	33.2236	88.67
DM_LS1_NXT_LCM_114	L1DOG16-503_601274_129	2451STDY7541079	ERS3381036	26924_4#41	Dracunculus medinensis	DM	L1	LS1	Nexttec	NXT	LCMB	LCM	114	0.557	14	9491822	88.6335	40.7688	88.69
DM_LS1_NXT_LCM_115	L1DOG16-503_601274_130	2451STDY7541080	ERS3381037	26924_4#42	Dracunculus medinensis	DM	L1	LS1	Nexttec	NXT	LCMB	LCM	115	0.556	14	9901937	87.6869	38.6904	87.54
DM_LS1_NXT_LCM_116	L1DOG16-503_601274_131	2451STDY7541081	ERS3381038	26924_4#43	Dracunculus medinensis	DM	L1	LS1	Nexttec	NXT	LCMB	LCM	116	0.635	14	9237151	84.7818	33.9683	89.18
DM_LS1_NXT_LCM_117	L1DOG16-503_601274_132	2451STDY7541082	ERS3381039	26924_4#44	Dracunculus medinensis	DM	L1	LS1	Nexttec	NXT	LCMB	LCM	117	0.767	14	9771223	94.3113	36.8178	94.85
DM_LS1_NXT_LCM_118	L1DOG16-503_601274_133	2451STDY7541083	ERS3381040	26924_4#45	Dracunculus medinensis	DM	L1	LS1	Nexttec	NXT	LCMB	LCM	118	0.771	14	10676493	93.4414	35.6153	94.21
DM_LS1_NXT_LCM_119	L1DOG16-503_601274_134	2451STDY7541084	ERS3381041	26924_4#46	Dracunculus medinensis	DM	L1	LS1	Nexttec	NXT	LCMB	LCM	119	0.636	14	10887145	92.3884	38.39	93.74
DM_LS1_NXT_LCM_120	L1DOG16-503_601274_135	2451STDY7541085	ERS3381042	26924_4#47	Dracunculus medinensis	DM	L1	LS1	Nexttec	NXT	LCMB	LCM	120	0.587	14	10578525	91.4742	38.5835	91.75
DM_LS1_NXT_LCM_121	L1DOG16-503_601274_136	2451STDY7541087	ERS3381044	26924_4#49	Dracunculus medinensis	DM	L1	LS1	Nexttec	NXT	LCMB	LCM	121	0.738	14	10218062	92.0161	36.4643	92.69
DM_LS1_NXT_LCM_122	L1DOG16-503_601274_137	2451STDY7541088	ERS3381045	26924_4#50	Dracunculus medinensis	DM	L1	LS1	Nexttec	NXT	LCMB	LCM	122	0.59	14	9949605	91.2014	40.7569	91.98
DM_LS1_NXT_LCM_123	L1DOG16-503_601274_138	2451STDY7541089	ERS3381046	26924_4#51	Dracunculus medinensis	DM	L1	LS1	Nexttec	NXT	LCMB	LCM	123	0.503	14	8613610	89.6928	43.3233	90.13
DM_LS1_NXT_LCM_124	L1DOG16-503_601274_139	2451STDY7541090	ERS3381047	26924_4#52	Dracunculus medinensis	DM	L1	LS1	Nexttec	NXT	LCMB	LCM	124	0.408	14	9571920	90.9977	49.5855	91.53
DM_LS1_NXT_LCM_125	L1DOG16-503_601274_140	2451STDY7541091	ERS3381048	26924_4#53	Dracunculus medinensis	DM	L1	LS1	Nexttec	NXT	LCMB	LCM	125	0.485	14	10393659	89.2526	43.7092	89.66
DM_LS1_NXT_LCM_126	L1DOG16-503_601274_141	2451STDY7541092	ERS3381049	26924_4#54	Dracunculus medinensis	DM	L1	LS1	Nexttec	NXT	LCMB	LCM	126	0.771	14	10721844	90.3408	32.6084	90.49
DM_LS1_NXT_LCM_127	L1DOG16-503_601274_142	2451STDY7541093	ERS3381050	26924_4#55	Dracunculus medinensis	DM	L1	LS1	Nexttec	NXT	LCMB	LCM	127	0.522	14	9296352	89.7368	40.7728	89.94
DM_LS1_NXT_LCM_128	L1DOG16-503_601274_143	2451STDY7541094	ERS3381051	26924_4#56	Dracunculus medinensis	DM	L1	LS1	Nexttec	NXT	LCMB	LCM	128	0.939	14	11712181	94.5869	31.1483	95.48
DM_LS1_NXT_LCM_129	L1DOG16-503_601274_144	2451STDY7541095	ERS3381052	26924_4#57	Dracunculus medinensis	DM	L1	LS1	Nexttec	NXT	LCMB	LCM	129	0.925	14	9776211	69.1832	23.0294	92.98
DM_LS1_NXT_LCM_130	L1DOG16-503_601274_145	2451STDY7541096	ERS3381053	26924_4#58	Dracunculus medinensis	DM	L1	LS1	Nexttec	NXT	LCMB	LCM	130	0.718	14	10421116	94.3218	36.4246	94.7
DM_LS1_NXT_LCM_131	L1DOG16-503_601274_83	2451STDY7541031	ERS3380989	26300_1#1	Dracunculus medinensis	DM	L1	LS1	Nexttec	NXT	LCMB	LCM	131	1.943	14	25048428	81.2802	36.9459	88.88
DM_LS1_NXT_LCM_132	L1DOG16-503_601274_85	2451STDY7541033	ERS3380991	26300_1#2	Dracunculus medinensis	DM	L1	LS1	Nexttec	NXT	LCMB	LCM	132	1.321	14	46248135	93.9805	54.8044	94.34
DM_LS1_NXT_LCM_133	L1DOG16-503_601274_91	2451STDY7541039	ERS3380997	26300_1#3	Dracunculus medinensis	DM	L1	LS1	Nexttec	NXT	LCMB	LCM	133	1.596	14	59802032	94.3471	57.9735	95.16
DM_LS1_NXT_LCM_134	L1DOG16-503_601274_92	2451STDY7541040	ERS3380998	26300_1#4	Dracunculus medinensis	DM	L1	LS1	Nexttec	NXT	LCMB	LCM	134	1.211	14	53496708	85.6943	55.2829	87.9
DM_LS1_NXT_LCM_135	L1DOG16-503_601274_97	2451STDY7541045	ERS3381003	26300_1#5	Dracunculus medinensis	DM	L1	LS1	Nexttec	NXT	LCMB	LCM	135	1.2	14	52683063	91.6029	57.7387	93.34
DM_LS1_NXT_LCM_136	L1DOG16-503_601274_98	2451STDY7541046	ERS3381004	26300_1#6	Dracunculus medinensis	DM	L1	LS1	Nexttec	NXT	LCMB	LCM	136	1.376	14	54139583	95.2404	57.2728	95.77
DM_LS1_NXT_LCM_137	L1DOG16-503_601274_99	2451STDY7541047	ERS3381005	26300_1#7	Dracunculus medinensis	DM	L1	LS1	Nexttec	NXT	LCMB	LCM	137	1.337	14	52544424	90.7175	55.1148	93.47
DM_LS1_NXT_LCM_138	L1DOG16-503_601274_100	2451STDY7541048	ERS3381006	26300_1#8	Dracunculus medinensis	DM	L1	LS1	Nexttec	NXT	LCMB	LCM	138	1.224	14	53707031	62.3285	36.6437	75.14
DM_LS1_NXT_LCM_139	L1DOG16-503_601274_102	2451STDY7541050	ERS3381008	26300_1#9	Dracunculus medinensis	DM	L1	LS1	Nexttec	NXT	LCMB	LCM	139	1.119	14	57416674	85.9635	55.4185	90.07
DM_LS1_NXT_LCM_140	L1DOG16-503_601274_104	2451STDY7541052	ERS3381010	26300_1#10	Dracunculus medinensis	DM	L1	LS1	Nexttec	NXT	LCMB	LCM	140	1.341	14	51759542	94.5143	58.0637	95.05
DM_LS1_NXT_LCM_141	L1DOG16-503_601274_107	2451STDY7541055	ERS3381013	26300_1#11	Dracunculus medinensis	DM	L1	LS1	Nexttec	NXT	LCMB	LCM	141	1.009	14	48353600	86.0911	55.3746	89.16
DM_LS1_NXT_LCM_142	L1DOG16-503_601274_108	2451STDY7541056	ERS3381014	26300_1#12	Dracunculus medinensis	DM	L1	LS1	Nexttec	NXT	LCMB	LCM	142	1.456	14	51473505	37.4139	21.2174	87.38
DM_LS1_NXT_LCM_143	L1DOG16-503_601274_114	2451STDY7541062	ERS3381020	26300_1#13	Dracunculus medinensis	DM	L1	LS1	Nexttec	NXT	LCMB	LCM	143	1.003	14	53245185	92.6821	62.5751	93.35
DM_LS1_NXT_LCM_144	L1DOG16-503_601274_119	2451STDY7541067	ERS3381025	26300_1#14	Dracunculus medinensis	DM	L1	LS1	Nexttec	NXT	LCMB	LCM	144	1.327	14	54562220	94.9459	58.4439	95.32
DM_LS1_NXT_LCM_145	L1DOG16-503_601274_128	2451STDY7541078	ERS3381035	26300_1#16	Dracunculus medinensis	DM	L1	LS1	Nexttec	NXT	LCMB	LCM	145	1.826	14	37499087	86.7413	45.954	87.53
HC_EGG_BSP_LCM_001	HcEggFTAblood_1	HcEggsL17377381	ERS3380911	25934_1#29	Haemonchus contortus	HC	Egg	EGG	bloodspot	BSP	LCMB	LCM	1	0.199	12	600576	7.83231	0.339008	14.05
HC_EGG_BSP_LCM_002	HcEggFTAblood_2	HcEggsL17377382	ERS3380912	25934_1#30	Haemonchus contortus	HC	Egg	EGG	bloodspot	BSP	LCMB	LCM	2	0.142	12	567593	7.82814	0.164026	7.68
HC_EGG_BSP_LCM_003	HcEggFTAblood_3	HcEggsL17377383	ERS3380913	25934_1#31	Haemonchus contortus	HC	Egg	EGG	bloodspot	BSP	LCMB	LCM	3	0.153	12	597750	7.6189	0.166959	4.75
HC_EGG_BSP_LCM_004	HcEggFTAblood_4	HcEggsL17377384	ERS3380914	25934_1#32	Haemonchus contortus	HC	Egg	EGG	bloodspot	BSP	LCMB	LCM	4	0.154	12	767017	7.7774	0.201951	6.34
HC_EGG_BSP_LCM_005	HcEggFTAblood_5	HcEggsL17624908	ERS3381114	26790_1#61	Haemonchus contortus	HC	Egg	EGG	bloodspot	BSP	LCMB	LCM	5	0.292	12	499919	79.071	1.55325	82.01
HC_EGG_BSP_LCM_006	HcEggFTAblood_6	HcEggsL17624909	ERS3381115	26790_1#62	Haemonchus contortus	HC	Egg	EGG	bloodspot	BSP	LCMB	LCM	6	0.18	12	336035	45.3253	1.33528	43.27
HC_EGG_BSP_LCM_007	HcEggFTAblood_7	HcEggsL17624910	ERS3381116	26790_1#63	Haemonchus contortus	HC	Egg	EGG	bloodspot	BSP	LCMB	LCM	7	0.121	12	279642	14.6047	0.680871	15.11
HC_EGG_BSP_LCM_008	HcEggFTAblood_8	HcEggsL17624911	ERS3381117	26790_1#64	Haemonchus contortus	HC	Egg	EGG	bloodspot	BSP	LCMB	LCM	8	0.188	12	392769	56.08	1.86089	57.03
HC_EGG_BSP_LCM_009	HcEggFTAblood_9	HcEggsL17624912	ERS3381118	26790_1#65	Haemonchus contortus	HC	Egg	EGG	bloodspot	BSP	LCMB	LCM	9	0.242	12	139071	9.31467	0.463792	7.69
HC_EGG_BSP_LCM_010	HcEggFTAblood_10	HcEggsL17624913	ERS3381119	26790_1#66	Haemonchus contortus	HC	Egg	EGG	bloodspot	BSP	LCMB	LCM	10	0.153	12	216805	21.2878	0.886972	19.94
HC_EGG_CGP_LCM_001	HcEggFTACGP_1	HcEggsL17377357	ERS3380886	25934_1#5	Haemonchus contortus	HC	Egg	EGG	CGP	CGP	LCMB	LCM	1	1.603	12	855395	81.7367	3.80538	88.12
HC_EGG_CGP_LCM_002	HcEggFTACGP_2	HcEggsL17377358	ERS3380887	25934_1#6	Haemonchus contortus	HC	Egg	EGG	CGP	CGP	LCMB	LCM	2	1.894	12	845018	84.3474	3.90844	90.07
HC_EGG_CGP_LCM_003	HcEggFTACGP_3	HcEggsL17377359	ERS3380888	25934_1#7	Haemonchus contortus	HC	Egg	EGG	CGP	CGP	LCMB	LCM	3	2.381	12	847811	86.9972	3.43025	91.99
HC_EGG_CGP_LCM_004	HcEggFTACGP_4	HcEggsL17377360	ERS3380889	25934_1#8	Haemonchus contortus	HC	Egg	EGG	CGP	CGP	LCMB	LCM	4	0.694	12	765110	69.1834	3.8801	76.51
HC_EGG_CGP_LCM_005	HcEggFTACGP_5	HcEggsL17624854	ERS3381060	26790_1#7	Haemonchus contortus	HC	Egg	EGG	CGP	CGP	LCMB	LCM	5	0.118	12	217579	29.962	1.33193	32.9
HC_EGG_CGP_LCM_006	HcEggFTACGP_6	HcEggsL17624855	ERS3381061	26790_1#8	Haemonchus contortus	HC	Egg	EGG	CGP	CGP	LCMB	LCM	6	4.482	12	611055	91.0406	0.639222	96.1
HC_EGG_CGP_LCM_007	HcEggFTACGP_7	HcEggsL17624856	ERS3381062	26790_1#9	Haemonchus contortus	HC	Egg	EGG	CGP	CGP	LCMB	LCM	7	0.145	12	266433	9.88203	0.563369	26.86
HC_EGG_CGP_LCM_008	HcEggFTACGP_8	HcEggsL17624857	ERS3381063	26790_1#10	Haemonchus contortus	HC	Egg	EGG	CGP	CGP	LCMB	LCM	8	0.736	12	574838	86.9226	0.960618	89.42
HC_EGG_CGP_LCM_009	HcEggFTACGP_9	HcEggsL17624858	ERS3381064	26790_1#11	Haemonchus contortus	HC	Egg	EGG	CGP	CGP	LCMB	LCM	9	9.271	12	550647	92.7222	0.554439	96.31
HC_EGG_CGP_LCM_010	HcEggFTACGP_10	HcEggsL17624859	ERS3381065	26790_1#12	Haemonchus contortus	HC	Egg	EGG	CGP	CGP	LCMB	LCM	10	1.05	12	539434	85.2874	0.87462	91.67
HC_EGG_FGM_LCM_001	HcEggFTAFGem_1	HcEggsL17377389	ERS3380919	25934_1#37	Haemonchus contortus	HC	Egg	EGG	ForensicGem	FGM	LCMB	LCM	1	0.714	12	480459	80.0611	4.6849	79.03
HC_EGG_FGM_LCM_002	HcEggFTAFGem_2	HcEggsL17377390	ERS3380920	25934_1#38	Haemonchus contortus	HC	Egg	EGG	ForensicGem	FGM	LCMB	LCM	2	1.248	12	653068	89.0515	3.97616	90.78
HC_EGG_FGM_LCM_003	HcEggFTAFGem_3	HcEggsL17377391	ERS3380921	25934_1#39	Haemonchus contortus	HC	Egg	EGG	ForensicGem	FGM	LCMB	LCM	3	0.649	12	466321	80.6374	4.55502	79.68
HC_EGG_FGM_LCM_004	HcEggFTAFGem_4	HcEggsL17377392	ERS3380922	25934_1#40	Haemonchus contortus	HC	Egg	EGG	ForensicGem	FGM	LCMB	LCM	4	0.152	12	582893	8.78806	0.232633	2.8
HC_EGG_NXT_LCM_001	HcEggFTANxtc_1	HcEggsL17377373	ERS3380903	25934_1#21	Haemonchus contortus	HC	Egg	EGG	Nexttec	NXT	LCMB	LCM	1	0.153	12	458154	8.36575	0.140346	1.54
HC_EGG_NXT_LCM_002	HcEggFTANxttc_5	HcEggsL17624890	ERS3381083	26790_1#43	Haemonchus contortus	HC	Egg	EGG	Nexttec	NXT	LCMB	LCM	2	0.146	12	353739	31.742	1.34167	29.25
HC_EGG_NXT_LCM_003	HcEggFTANxtc_2	HcEggsL17377374	ERS3380904	25934_1#22	Haemonchus contortus	HC	Egg	EGG	Nexttec	NXT	LCMB	LCM	3	0.123	12	749652	8.44979	0.203428	1.52
HC_EGG_NXT_LCM_004	HcEggFTANxttc_6	HcEggsL17624891	ERS3381084	26790_1#44	Haemonchus contortus	HC	Egg	EGG	Nexttec	NXT	LCMB	LCM	4	0.536	12	525719	84.5212	1.33037	86.88
HC_EGG_NXT_LCM_005	HcEggFTANxtc_3	HcEggsL17377375	ERS3380905	25934_1#23	Haemonchus contortus	HC	Egg	EGG	Nexttec	NXT	LCMB	LCM	5	0.134	12	749734	8.30841	0.184332	1.18
HC_EGG_NXT_LCM_006	HcEggFTANxttc_7	HcEggsL17624892	ERS3381085	26790_1#45	Haemonchus contortus	HC	Egg	EGG	Nexttec	NXT	LCMB	LCM	6	0.407	12	518781	80.5195	1.61822	82.15
HC_EGG_NXT_LCM_007	HcEggFTANxtc_4	HcEggsL17377376	ERS3380906	25934_1#24	Haemonchus contortus	HC	Egg	EGG	Nexttec	NXT	LCMB	LCM	7	0.151	12	676246	8.95576	0.284364	2.34
HC_EGG_NXT_LCM_008	HcEggFTANxttc_8	HcEggsL17624893	ERS3381086	26790_1#46	Haemonchus contortus	HC	Egg	EGG	Nexttec	NXT	LCMB	LCM	8	0.378	12	404338	80.0363	1.36272	81.82
HC_EGG_NXT_LCM_009	HcEggFTANxttc_9	HcEggsL17624894	ERS3381087	26790_1#47	Haemonchus contortus	HC	Egg	EGG	Nexttec	NXT	LCMB	LCM	9	0.299	12	325732	68.0056	1.41589	75.6
HC_EGG_NXT_LCM_010	HcEggFTANxttc_10	HcEggsL17624895	ERS3381088	26790_1#48	Haemonchus contortus	HC	Egg	EGG	Nexttec	NXT	LCMB	LCM	10	0.205	12	240880	37.6237	1.19105	35.12
HC_EGG_PIP_LCM_001	HcEggFTApico_1	HcEggsL17377365	ERS3380894	25934_1#13	Haemonchus contortus	HC	Egg	EGG	picopure	PIP	LCMB	LCM	1	4.143	12	924772	87.2243	3.95514	92.38
HC_EGG_PIP_LCM_002	HcEggFTApico_2	HcEggsL17377366	ERS3380895	25934_1#14	Haemonchus contortus	HC	Egg	EGG	picopure	PIP	LCMB	LCM	2	3.277	12	812287	85.0083	3.7451	90.19
HC_EGG_PIP_LCM_003	HcEggFTApico_3	HcEggsL17377367	ERS3380896	25934_1#15	Haemonchus contortus	HC	Egg	EGG	picopure	PIP	LCMB	LCM	3	0.353	12	906100	25.6379	1.7135	42.61
HC_EGG_PIP_LCM_004	HcEggFTApico_4	HcEggsL17377368	ERS3380897	25934_1#16	Haemonchus contortus	HC	Egg	EGG	picopure	PIP	LCMB	LCM	4	4.205	12	1017726	87.7755	3.70827	92.74
HC_EGG_PIP_LCM_005	HcEggFTApico_5	HcEggsL17624872	ERS3381097	26790_1#25	Haemonchus contortus	HC	Egg	EGG	picopure	PIP	LCMB	LCM	5	9.18	12	553024	92.6463	0.602867	95.54
HC_EGG_PIP_LCM_006	HcEggFTApico_6	HcEggsL17624873	ERS3381098	26790_1#26	Haemonchus contortus	HC	Egg	EGG	picopure	PIP	LCMB	LCM	6	8.544	12	617505	91.0459	0.624772	95.05
HC_EGG_PIP_LCM_007	HcEggFTApico_7	HcEggsL17624874	ERS3381099	26790_1#27	Haemonchus contortus	HC	Egg	EGG	picopure	PIP	LCMB	LCM	7	3.177	12	607484	91.866	0.593925	95.04
HC_EGG_PIP_LCM_008	HcEggFTApico_8	HcEggsL17624875	ERS3381100	26790_1#28	Haemonchus contortus	HC	Egg	EGG	picopure	PIP	LCMB	LCM	8	0.454	12	514706	81.6371	1.22653	85.25
HC_EGG_PIP_LCM_009	HcEggFTApico_9	HcEggsL17624876	ERS3381101	26790_1#29	Haemonchus contortus	HC	Egg	EGG	picopure	PIP	LCMB	LCM	9	6.558	12	617007	92.5589	0.603073	95.66
HC_EGG_PIP_LCM_010	HcEggFTApico_10	HcEggsL17624877	ERS3381102	26790_1#30	Haemonchus contortus	HC	Egg	EGG	picopure	PIP	LCMB	LCM	10	9.886	12	573898	92.9202	0.562992	96.16
HC_EGGf_BSP_LCM_001	HcFrzEggFTAblood_5	HcEggsL17624914	ERS3381120	26790_1#67	Haemonchus contortus	HC	Frozen Egg	EGGf	bloodspot	BSP	LCMB	LCM	1	0.206	12	240720	46.3252	1.26745	44.74
HC_EGGf_BSP_LCM_002	HcFrzEggFTAblood_6	HcEggsL17624915	ERS3381121	26790_1#68	Haemonchus contortus	HC	Frozen Egg	EGGf	bloodspot	BSP	LCMB	LCM	2	0.142	12	313217	48.6854	1.57303	48.2
HC_EGGf_BSP_LCM_003	HcFrzEggFTAblood_7	HcEggsL17624916	ERS3381122	26790_1#69	Haemonchus contortus	HC	Frozen Egg	EGGf	bloodspot	BSP	LCMB	LCM	3	0.16	12	403318	58.8568	1.73709	58.62
HC_EGGf_BSP_LCM_004	HcFrzEggFTAblood_8	HcEggsL17624917	ERS3381123	26790_1#70	Haemonchus contortus	HC	Frozen Egg	EGGf	bloodspot	BSP	LCMB	LCM	4	0.177	12	440282	49.4678	1.58103	49.11
HC_EGGf_BSP_LCM_005	HcFrzEggFTAblood_9	HcEggsL17624918	ERS3381124	26790_1#71	Haemonchus contortus	HC	Frozen Egg	EGGf	bloodspot	BSP	LCMB	LCM	5	0.28	12	365132	72.3056	1.39566	74.1
HC_EGGf_BSP_LCM_006	HcFrzEggFTAblood_10	HcEggsL17624919	ERS3381125	26790_1#72	Haemonchus contortus	HC	Frozen Egg	EGGf	bloodspot	BSP	LCMB	LCM	6	0.188	12	309308	65.5369	1.71706	66.54
HC_EGGf_CGP_LCM_001	HcFrzEggFTACGP_5	HcEggsL17624860	ERS3381066	26790_1#13	Haemonchus contortus	HC	Frozen Egg	EGGf	CGP	CGP	LCMB	LCM	1	1.982	12	529789	91.9608	0.701034	94.79
HC_EGGf_CGP_LCM_002	HcFrzEggFTACGP_6	HcEggsL17624861	ERS3381067	26790_1#14	Haemonchus contortus	HC	Frozen Egg	EGGf	CGP	CGP	LCMB	LCM	2	4.425	12	589186	92.1011	0.632907	95.38
HC_EGGf_CGP_LCM_003	HcFrzEggFTACGP_7	HcEggsL17624862	ERS3381068	26790_1#15	Haemonchus contortus	HC	Frozen Egg	EGGf	CGP	CGP	LCMB	LCM	3	4.321	12	602184	93.4271	0.600979	95.96
HC_EGGf_CGP_LCM_004	HcFrzEggFTACGP_8	HcEggsL17624863	ERS3381069	26790_1#16	Haemonchus contortus	HC	Frozen Egg	EGGf	CGP	CGP	LCMB	LCM	4	4.651	12	633473	92.6122	0.693005	95.4
HC_EGGf_CGP_LCM_005	HcFrzEggFTACGP_9	HcEggsL17624864	ERS3381070	26790_1#17	Haemonchus contortus	HC	Frozen Egg	EGGf	CGP	CGP	LCMB	LCM	5	4.847	12	617049	92.0502	0.644033	95.62
HC_EGGf_CGP_LCM_006	HcFrzEggFTACGP_10	HcEggsL17624865	ERS3381090	26790_1#18	Haemonchus contortus	HC	Frozen Egg	EGGf	CGP	CGP	LCMB	LCM	6	3.706	12	591470	91.9551	0.637395	94.93
HC_EGGf_NXT_LCM_001	HcFrzEggFTANxttc_5	HcEggsL17624896	ERS3381089	26790_1#49	Haemonchus contortus	HC	Frozen Egg	EGGf	Nexttec	NXT	LCMB	LCM	1	0.284	12	335898	68.5961	1.5591	73.72
HC_EGGf_NXT_LCM_002	HcFrzEggFTANxttc_6	HcEggsL17624897	ERS3381103	26790_1#50	Haemonchus contortus	HC	Frozen Egg	EGGf	Nexttec	NXT	LCMB	LCM	2	0.389	12	401595	81.5767	1.38697	85.12
HC_EGGf_NXT_LCM_003	HcFrzEggFTANxttc_7	HcEggsL17624898	ERS3381104	26790_1#51	Haemonchus contortus	HC	Frozen Egg	EGGf	Nexttec	NXT	LCMB	LCM	3	0.244	12	300547	65.7634	1.63668	67.04
HC_EGGf_NXT_LCM_004	HcFrzEggFTANxttc_8	HcEggsL17624899	ERS3381105	26790_1#52	Haemonchus contortus	HC	Frozen Egg	EGGf	Nexttec	NXT	LCMB	LCM	4	0.46	12	491027	83.2013	1.42049	85.7
HC_EGGf_NXT_LCM_005	HcFrzEggFTANxttc_9	HcEggsL17624900	ERS3381106	26790_1#53	Haemonchus contortus	HC	Frozen Egg	EGGf	Nexttec	NXT	LCMB	LCM	5	0.211	12	382394	60.599	1.76232	60.51
HC_EGGf_NXT_LCM_006	HcFrzEggFTANxttc_10	HcEggsL17624901	ERS3381107	26790_1#54	Haemonchus contortus	HC	Frozen Egg	EGGf	Nexttec	NXT	LCMB	LCM	6	0.132	12	278255	13.9063	0.746078	9.32
HC_EGGf_PIP_LCM_001	HcFrzEggFTApico_5	HcEggsL17624878	ERS3381071	26790_1#31	Haemonchus contortus	HC	Frozen Egg	EGGf	picopure	PIP	LCMB	LCM	1	0.569	12	555829	87.1939	1.23473	89.36
HC_EGGf_PIP_LCM_002	HcFrzEggFTApico_6	HcEggsL17624879	ERS3381072	26790_1#32	Haemonchus contortus	HC	Frozen Egg	EGGf	picopure	PIP	LCMB	LCM	2	4.37	12	650982	92.7923	0.663306	95.47
HC_EGGf_PIP_LCM_003	HcFrzEggFTApico_7	HcEggsL17624880	ERS3381073	26790_1#33	Haemonchus contortus	HC	Frozen Egg	EGGf	picopure	PIP	LCMB	LCM	3	3.448	12	610521	91.5801	0.587367	94.83
HC_EGGf_PIP_LCM_004	HcFrzEggFTApico_8	HcEggsL17624881	ERS3381074	26790_1#34	Haemonchus contortus	HC	Frozen Egg	EGGf	picopure	PIP	LCMB	LCM	4	5.723	12	546329	92.3617	0.62142	95.55
HC_EGGf_PIP_LCM_005	HcFrzEggFTApico_9	HcEggsL17624882	ERS3381075	26790_1#35	Haemonchus contortus	HC	Frozen Egg	EGGf	picopure	PIP	LCMB	LCM	5	1.308	12	545928	89.5534	0.807616	92.66
HC_EGGf_PIP_LCM_006	HcFrzEggFTApico_10	HcEggsL17624883	ERS3381076	26790_1#36	Haemonchus contortus	HC	Frozen Egg	EGGf	picopure	PIP	LCMB	LCM	6	3.221	12	593739	91.5075	0.674876	94.9
HC_LS1_BSP_LCM_001	HcL1FTAblood_1	HcEggsL17377377	ERS3380907	25934_1#25	Haemonchus contortus	HC	L1	LS1	bloodspot	BSP	LCMB	LCM	1	0.22	12	513512	20.7428	1.36083	19.39
HC_LS1_BSP_LCM_002	HcL1FTAblood_5	HcEggsL17624902	ERS3381108	26790_1#55	Haemonchus contortus	HC	L1	LS1	bloodspot	BSP	LCMB	LCM	2	0.142	12	294633	8.93145	0.549158	3.51
HC_LS1_BSP_LCM_003	HcL1FTAblood_2	HcEggsL17377378	ERS3380908	25934_1#26	Haemonchus contortus	HC	L1	LS1	bloodspot	BSP	LCMB	LCM	3	0.208	12	812740	9.64946	0.347467	6.69
HC_LS1_BSP_LCM_004	HcL1FTAblood_6	HcEggsL17624903	ERS3381109	26790_1#56	Haemonchus contortus	HC	L1	LS1	bloodspot	BSP	LCMB	LCM	4	0.123	12	379429	9.73726	0.529216	3.99
HC_LS1_BSP_LCM_005	HcL1FTAblood_3	HcEggsL17377379	ERS3380909	25934_1#27	Haemonchus contortus	HC	L1	LS1	bloodspot	BSP	LCMB	LCM	5	0.202	12	641848	19.4889	1.38304	24.6
HC_LS1_BSP_LCM_006	HcL1FTAblood_7	HcEggsL17624904	ERS3381110	26790_1#57	Haemonchus contortus	HC	L1	LS1	bloodspot	BSP	LCMB	LCM	6	0.163	12	340011	19.347	0.922323	24.7
HC_LS1_BSP_LCM_007	HcL1FTAblood_4	HcEggsL17377380	ERS3380910	25934_1#28	Haemonchus contortus	HC	L1	LS1	bloodspot	BSP	LCMB	LCM	7	0.162	12	756945	16.3843	1.12175	15.37
HC_LS1_BSP_LCM_008	HcL1FTAblood_8	HcEggsL17624905	ERS3381111	26790_1#58	Haemonchus contortus	HC	L1	LS1	bloodspot	BSP	LCMB	LCM	8	0.159	12	296465	20.7549	0.892517	21.08
HC_LS1_BSP_LCM_009	HcL1FTAblood_9	HcEggsL17624906	ERS3381112	26790_1#59	Haemonchus contortus	HC	L1	LS1	bloodspot	BSP	LCMB	LCM	9	0.13	12	232188	9.71842	0.532758	6.36
HC_LS1_BSP_LCM_010	HcL1FTAblood_10	HcEggsL17624907	ERS3381113	26790_1#60	Haemonchus contortus	HC	L1	LS1	bloodspot	BSP	LCMB	LCM	10	0.159	12	157158	8.73961	0.50586	6.29
HC_LS1_CGP_LCM_001	HcL1FTACGP_1	HcEggsL17377353	ERS3380882	25934_1#1	Haemonchus contortus	HC	L1	LS1	CGP	CGP	LCMB	LCM	1	1.79	12	891057	84.2311	4.03308	89.25
HC_LS1_CGP_LCM_002	HcL1FTACGP_5	HcEggsL17624848	ERS3381054	26790_1#1	Haemonchus contortus	HC	L1	LS1	CGP	CGP	LCMB	LCM	2	0.549	12	459317	74.0571	1.09271	79.15
HC_LS1_CGP_LCM_003	HcL1FTACGP_2	HcEggsL17377354	ERS3380883	25934_1#2	Haemonchus contortus	HC	L1	LS1	CGP	CGP	LCMB	LCM	3	1.966	12	820393	84.4041	3.49576	89.13
HC_LS1_CGP_LCM_004	HcL1FTACGP_6	HcEggsL17624849	ERS3381055	26790_1#2	Haemonchus contortus	HC	L1	LS1	CGP	CGP	LCMB	LCM	4	7.207	12	522060	90.2494	0.599356	95.83
HC_LS1_CGP_LCM_005	HcL1FTACGP_3	HcEggsL17377355	ERS3380884	25934_1#3	Haemonchus contortus	HC	L1	LS1	CGP	CGP	LCMB	LCM	5	1.694	12	905440	66.6407	1.99881	75.13
HC_LS1_CGP_LCM_006	HcL1FTACGP_7	HcEggsL17624850	ERS3381056	26790_1#3	Haemonchus contortus	HC	L1	LS1	CGP	CGP	LCMB	LCM	6	6.199	12	594221	92.0312	0.540203	95.75
HC_LS1_CGP_LCM_007	HcL1FTACGP_4	HcEggsL17377356	ERS3380885	25934_1#4	Haemonchus contortus	HC	L1	LS1	CGP	CGP	LCMB	LCM	7	1.978	12	855174	84.0983	3.84495	89.26
HC_LS1_CGP_LCM_008	HcL1FTACGP_8	HcEggsL17624851	ERS3381057	26790_1#4	Haemonchus contortus	HC	L1	LS1	CGP	CGP	LCMB	LCM	8	7.985	12	577186	92.8546	0.570007	95.74
HC_LS1_CGP_LCM_009	HcL1FTACGP_9	HcEggsL17624852	ERS3381058	26790_1#5	Haemonchus contortus	HC	L1	LS1	CGP	CGP	LCMB	LCM	9	7.587	12	551273	91.836	0.491408	95.7
HC_LS1_CGP_LCM_010	HcL1FTACGP_10	HcEggsL17624853	ERS3381059	26790_1#6	Haemonchus contortus	HC	L1	LS1	CGP	CGP	LCMB	LCM	10	7.472	12	553474	91.9967	0.529022	95.84
HC_LS1_FGM_LCM_001	HcL1FTAFGem_1	HcEggsL17377385	ERS3380915	25934_1#33	Haemonchus contortus	HC	L1	LS1	ForensicGem	FGM	LCMB	LCM	1	0.761	12	704650	80.8519	5.22004	80.05
HC_LS1_FGM_LCM_002	HcL1FTAFGem_2	HcEggsL17377386	ERS3380916	25934_1#34	Haemonchus contortus	HC	L1	LS1	ForensicGem	FGM	LCMB	LCM	2	0.188	12	426332	8.13826	0.132291	1.56
HC_LS1_FGM_LCM_003	HcL1FTAFGem_3	HcEggsL17377387	ERS3380917	25934_1#35	Haemonchus contortus	HC	L1	LS1	ForensicGem	FGM	LCMB	LCM	3	0.772	12	551926	83.4317	4.98654	83.07
HC_LS1_FGM_LCM_004	HcL1FTAFGem_4	HcEggsL17377388	ERS3380918	25934_1#36	Haemonchus contortus	HC	L1	LS1	ForensicGem	FGM	LCMB	LCM	4	0.905	12	607298	84.0014	4.56135	83.51
HC_LS1_NXT_LCM_001	HcL1FTANxtec_1	HcEggsL17377369	ERS3380898	25934_1#17	Haemonchus contortus	HC	L1	LS1	Nexttec	NXT	LCMB	LCM	1	0.219	12	371158	11.3741	0.504098	7.25
HC_LS1_NXT_LCM_002	HcL1FTANxttc_5	HcEggsL17624884	ERS3381077	26790_1#37	Haemonchus contortus	HC	L1	LS1	Nexttec	NXT	LCMB	LCM	2	0.801	12	461071	85.5137	0.967096	88.81
HC_LS1_NXT_LCM_003	HcL1FTANxtec_2	HcEggsL17377370	ERS3380899	25934_1#18	Haemonchus contortus	HC	L1	LS1	Nexttec	NXT	LCMB	LCM	3	0.258	12	393308	8.23807	0.155858	1.41
HC_LS1_NXT_LCM_004	HcL1FTANxttc_6	HcEggsL17624885	ERS3381078	26790_1#38	Haemonchus contortus	HC	L1	LS1	Nexttec	NXT	LCMB	LCM	4	0.237	12	358672	68.726	1.83092	70.15
HC_LS1_NXT_LCM_005	HcL1FTANxtec_3	HcEggsL17377371	ERS3380900	25934_1#19	Haemonchus contortus	HC	L1	LS1	Nexttec	NXT	LCMB	LCM	5	0.157	12	425465	8.76312	0.218114	2.31
HC_LS1_NXT_LCM_006	HcL1FTANxttc_7	HcEggsL17624886	ERS3381079	26790_1#39	Haemonchus contortus	HC	L1	LS1	Nexttec	NXT	LCMB	LCM	6	0.316	12	354247	76.382	1.34285	78.15
HC_LS1_NXT_LCM_007	HcL1FTANxtec_4	HcEggsL17377372	ERS3380901	25934_1#20	Haemonchus contortus	HC	L1	LS1	Nexttec	NXT	LCMB	LCM	7	0.161	12	352315	9.65812	0.254886	2.9
HC_LS1_NXT_LCM_008	HcL1FTANxttc_8	HcEggsL17624887	ERS3381080	26790_1#40	Haemonchus contortus	HC	L1	LS1	Nexttec	NXT	LCMB	LCM	8	0.236	12	384428	66.9327	1.58131	68.13
HC_LS1_NXT_LCM_009	HcL1FTANxttc_9	HcEggsL17624888	ERS3381081	26790_1#41	Haemonchus contortus	HC	L1	LS1	Nexttec	NXT	LCMB	LCM	9	0.657	12	513110	81.9865	1.06274	85.88
HC_LS1_NXT_LCM_010	HcL1FTANxttc_10	HcEggsL17624889	ERS3381082	26790_1#42	Haemonchus contortus	HC	L1	LS1	Nexttec	NXT	LCMB	LCM	10	0.245	12	389052	66.6456	1.5895	66.9
HC_LS1_PIP_LCM_001	HcL1FTApico_1	HcEggsL17377361	ERS3380890	25934_1#9	Haemonchus contortus	HC	L1	LS1	picopure	PIP	LCMB	LCM	1	1.801	12	870693	80.2091	3.48182	87.26
HC_LS1_PIP_LCM_002	HcL1FTApico_2	HcEggsL17377362	ERS3380891	25934_1#10	Haemonchus contortus	HC	L1	LS1	picopure	PIP	LCMB	LCM	2	3.369	12	862386	86.7492	3.83703	91.48
HC_LS1_PIP_LCM_003	HcL1FTApico_3	HcEggsL17377363	ERS3380892	25934_1#11	Haemonchus contortus	HC	L1	LS1	picopure	PIP	LCMB	LCM	3	2.615	12	845508	84.971	3.29293	90.59
HC_LS1_PIP_LCM_004	HcL1FTApico_4	HcEggsL17377364	ERS3380893	25934_1#12	Haemonchus contortus	HC	L1	LS1	picopure	PIP	LCMB	LCM	4	3.009	12	914748	85.7905	3.91572	91.76
HC_LS1_PIP_LCM_005	HcL1FTApico_5	HcEggsL17624866	ERS3381091	26790_1#19	Haemonchus contortus	HC	L1	LS1	picopure	PIP	LCMB	LCM	5	8.57	12	596765	92.6718	0.617831	95.5
HC_LS1_PIP_LCM_006	HcL1FTApico_6	HcEggsL17624867	ERS3381092	26790_1#20	Haemonchus contortus	HC	L1	LS1	picopure	PIP	LCMB	LCM	6	0.117	12	199906	8.13232	0.433704	15.57
HC_LS1_PIP_LCM_007	HcL1FTApico_7	HcEggsL17624868	ERS3381093	26790_1#21	Haemonchus contortus	HC	L1	LS1	picopure	PIP	LCMB	LCM	7	10.619	12	560104	93.1654	0.555254	95.26
HC_LS1_PIP_LCM_008	HcL1FTApico_8	HcEggsL17624869	ERS3381094	26790_1#22	Haemonchus contortus	HC	L1	LS1	picopure	PIP	LCMB	LCM	8	10.378	12	551814	93.0223	0.538044	95.58
HC_LS1_PIP_LCM_009	HcL1FTApico_9	HcEggsL17624870	ERS3381095	26790_1#23	Haemonchus contortus	HC	L1	LS1	picopure	PIP	LCMB	LCM	9	0.127	12	249502	8.2348	0.464125	12.93
HC_LS1_PIP_LCM_010	HcL1FTApico_10	HcEggsL17624871	ERS3381096	26790_1#24	Haemonchus contortus	HC	L1	LS1	picopure	PIP	LCMB	LCM	10	8.525	12	616276	92.1123	0.558678	96.03
SM_MIR_BSP_LCM_001	LCS422_399879_bldspt_49	SmiraRD7539439	ERS3380969	26187_1#49	Schistosoma mansoni	SM	miracidia	MIR	bloodspot	BSP	LCMB	LCM	1	0.525	12	494020	29.636	0.407676	65.72
SM_MIR_BSP_LCM_002	LCS422_399879_bldspt_50	SmiraRD7539440	ERS3380970	26187_1#50	Schistosoma mansoni	SM	miracidia	MIR	bloodspot	BSP	LCMB	LCM	2	0.905	12	480960	7.61914	0.176106	80.98
SM_MIR_BSP_LCM_003	LCS422_399879_bldspt_51	SmiraRD7539441	ERS3380971	26187_1#51	Schistosoma mansoni	SM	miracidia	MIR	bloodspot	BSP	LCMB	LCM	3	0.644	12	470610	37.0734	0.385032	75.29
SM_MIR_BSP_LCM_004	LCS422_399879_bldspt_52	SmiraRD7539442	ERS3380972	26187_1#52	Schistosoma mansoni	SM	miracidia	MIR	bloodspot	BSP	LCMB	LCM	4	1.86	12	495944	8.65965	0.204459	83.09
SM_MIR_BSP_LCM_005	LCS422_399879_bldspt_53	SmiraRD7539443	ERS3380973	26187_1#53	Schistosoma mansoni	SM	miracidia	MIR	bloodspot	BSP	LCMB	LCM	5	0.978	12	532521	2.98674	0.186847	80.51
SM_MIR_BSP_LCM_006	LCS422_399879_bldspt_54	SmiraRD7539444	ERS3380974	26187_1#54	Schistosoma mansoni	SM	miracidia	MIR	bloodspot	BSP	LCMB	LCM	6	1.823	12	488956	2.72642	0.190201	84.05
SM_MIR_BSP_LCM_007	Bwondha14710NA_bldspt_49	SmiraRD7539445	ERS3380975	26187_1#55	Schistosoma mansoni	SM	miracidia	MIR	bloodspot	BSP	LCMB	LCM	7	0.268	12	460160	40.1391	0.688891	48.8
SM_MIR_BSP_LCM_008	Bwondha14710NA_bldspt_50	SmiraRD7539446	ERS3380976	26187_1#56	Schistosoma mansoni	SM	miracidia	MIR	bloodspot	BSP	LCMB	LCM	8	0.252	12	568252	40.0132	0.695642	49.03
SM_MIR_BSP_LCM_009	Bwondha14710NA_bldspt_51	SmiraRD7539447	ERS3380977	26187_1#57	Schistosoma mansoni	SM	miracidia	MIR	bloodspot	BSP	LCMB	LCM	9	0.372	12	585168	71.2007	0.973396	77.23
SM_MIR_BSP_LCM_010	Bwondha14710NA_bldspt_52	SmiraRD7539448	ERS3380978	26187_1#58	Schistosoma mansoni	SM	miracidia	MIR	bloodspot	BSP	LCMB	LCM	10	0.442	12	523130	66.398	0.813756	76.7
SM_MIR_BSP_LCM_011	Bwondha14710NA_bldspt_53	SmiraRD7539449	ERS3380979	26187_1#59	Schistosoma mansoni	SM	miracidia	MIR	bloodspot	BSP	LCMB	LCM	11	0.391	12	491141	73.1433	0.927025	79.55
SM_MIR_BSP_LCM_012	Bwondha14710NA_bldspt_54	SmiraRD7539450	ERS3380980	26187_1#60	Schistosoma mansoni	SM	miracidia	MIR	bloodspot	BSP	LCMB	LCM	12	0.484	12	444752	74.2315	0.836421	82.37
SM_MIR_BSP_LCM_013	SmMira_bloodspot1	FUGI_R_D7291932	ERS3380802	24932_1#1	Schistosoma mansoni	SM	miracidia	MIR	bloodspot	BSP	LCMB	LCM	13	1.48	12	3798053	60.7363	1.06262	73.11
SM_MIR_BSP_LCM_014	LCS422_399879_1	SmiraRD7351360	ERS3380810	25410_1#1	Schistosoma mansoni	SM	miracidia	MIR	bloodspot	BSP	LCMB	LCM	14	1.327	12	304072	9.32575	0.0358468	78.12
SM_MIR_BSP_LCM_015	SmMira_bloodspot2	FUGI_R_D7291933	ERS3380803	24932_1#2	Schistosoma mansoni	SM	miracidia	MIR	bloodspot	BSP	LCMB	LCM	15	1.033	12	3632242	15.013	0.317325	47.37
SM_MIR_BSP_LCM_016	LCS422_399879_2	SmiraRD7351361	ERS3380811	25410_1#2	Schistosoma mansoni	SM	miracidia	MIR	bloodspot	BSP	LCMB	LCM	16	2.477	12	422758	13.2345	0.0316966	81.05
SM_MIR_BSP_LCM_017	SmMira_bloodspot3	FUGI_R_D7291934	ERS3380804	24932_1#3	Schistosoma mansoni	SM	miracidia	MIR	bloodspot	BSP	LCMB	LCM	17	1.34	12	3458970	15.4016	0.241748	47.78
SM_MIR_BSP_LCM_018	LCS422_399879_3	SmiraRD7351362	ERS3380812	25410_1#3	Schistosoma mansoni	SM	miracidia	MIR	bloodspot	BSP	LCMB	LCM	18	4.867	12	385422	6.94771	0.00752422	86.84
SM_MIR_BSP_LCM_019	SmMira_bloodspot4	FUGI_R_D7291935	ERS3380805	24932_1#4	Schistosoma mansoni	SM	miracidia	MIR	bloodspot	BSP	LCMB	LCM	19	1.595	12	3794511	14.1491	0.19407	47.17
SM_MIR_BSP_LCM_020	LCS422_399879_4	SmiraRD7351363	ERS3380813	25410_1#4	Schistosoma mansoni	SM	miracidia	MIR	bloodspot	BSP	LCMB	LCM	20	1.39	12	357415	33.3344	0.0996041	73.92
SM_MIR_BSP_LCM_021	SmMira_bloodspot5	FUGI_R_D7291936	ERS3380806	24932_1#5	Schistosoma mansoni	SM	miracidia	MIR	bloodspot	BSP	LCMB	LCM	21	1.291	12	4050796	19.6124	0.354869	49.22
SM_MIR_BSP_LCM_022	LCS422_399879_5	SmiraRD7351364	ERS3380814	25410_1#5	Schistosoma mansoni	SM	miracidia	MIR	bloodspot	BSP	LCMB	LCM	22	2.224	12	489050	6.89684	0.0120642	82.75
SM_MIR_BSP_LCM_023	SmMira_bloodspot6	FUGI_R_D7291937	ERS3380807	24932_1#6	Schistosoma mansoni	SM	miracidia	MIR	bloodspot	BSP	LCMB	LCM	23	1.635	12	3961018	48.654	0.660159	66.77
SM_MIR_BSP_LCM_024	LCS422_399879_6	SmiraRD7351365	ERS3380815	25410_1#6	Schistosoma mansoni	SM	miracidia	MIR	bloodspot	BSP	LCMB	LCM	24	1.686	12	501209	7.3636	0.0191537	78.98
SM_MIR_BSP_LCM_025	SmMira_bloodspot7	FUGI_R_D7291938	ERS3380808	24932_1#7	Schistosoma mansoni	SM	miracidia	MIR	bloodspot	BSP	LCMB	LCM	25	1.417	12	4087415	20.171	0.359298	49.33
SM_MIR_BSP_LCM_026	LCS422_399879_7	SmiraRD7351366	ERS3380816	25410_1#7	Schistosoma mansoni	SM	miracidia	MIR	bloodspot	BSP	LCMB	LCM	26	1.395	12	339731	9.03126	0.0220763	76.38
SM_MIR_BSP_LCM_027	SmMira_bloodspot8	FUGI_R_D7291939	ERS3380809	24932_1#8	Schistosoma mansoni	SM	miracidia	MIR	bloodspot	BSP	LCMB	LCM	27	1.704	12	4532826	29.318	0.461037	53.87
SM_MIR_BSP_LCM_028	LCS422_399879_8	SmiraRD7351367	ERS3380833	25410_1#8	Schistosoma mansoni	SM	miracidia	MIR	bloodspot	BSP	LCMB	LCM	28	0.778	12	411736	14.8452	0.0728622	62.38
SM_MIR_BSP_LCM_029	LCS422_399879_9	SmiraRD7351368	ERS3380834	25410_1#9	Schistosoma mansoni	SM	miracidia	MIR	bloodspot	BSP	LCMB	LCM	29	6.543	12	357514	8.90315	0.0117478	85.24
SM_MIR_BSP_LCM_030	LCS422_399879_10	SmiraRD7351369	ERS3380835	25410_1#10	Schistosoma mansoni	SM	miracidia	MIR	bloodspot	BSP	LCMB	LCM	30	2.234	12	462731	12.2021	0.0261491	79.26
SM_MIR_BSP_LCM_031	LCS422_399879_11	SmiraRD7351370	ERS3380836	25410_1#11	Schistosoma mansoni	SM	miracidia	MIR	bloodspot	BSP	LCMB	LCM	31	4.569	12	410916	9.87258	0.0158183	83.76
SM_MIR_BSP_LCM_032	LCS422_399879_12	SmiraRD7351371	ERS3380837	25410_1#12	Schistosoma mansoni	SM	miracidia	MIR	bloodspot	BSP	LCMB	LCM	32	0.807	12	409986	3.55841	0.0239033	59.49
SM_MIR_BSP_LCM_033	Bwondha14710NA_1	SmiraRD7351372	ERS3380838	25410_1#13	Schistosoma mansoni	SM	miracidia	MIR	bloodspot	BSP	LCMB	LCM	33	0.554	12	531939	66.7261	0.413581	80.83
SM_MIR_BSP_LCM_034	Bwondha14710NA_2	SmiraRD7351373	ERS3380839	25410_1#14	Schistosoma mansoni	SM	miracidia	MIR	bloodspot	BSP	LCMB	LCM	34	0.508	12	466039	61.0799	0.411554	69.36
SM_MIR_BSP_LCM_035	Bwondha14710NA_3	SmiraRD7351374	ERS3380840	25410_1#15	Schistosoma mansoni	SM	miracidia	MIR	bloodspot	BSP	LCMB	LCM	35	0.511	12	460197	65.6834	0.424601	77.63
SM_MIR_BSP_LCM_036	Bwondha14710NA_4	SmiraRD7351375	ERS3380841	25410_1#16	Schistosoma mansoni	SM	miracidia	MIR	bloodspot	BSP	LCMB	LCM	36	0.701	12	434234	68.4083	0.393336	76.3
SM_MIR_BSP_LCM_037	Bwondha14710NA_5	SmiraRD7351376	ERS3380842	25410_1#17	Schistosoma mansoni	SM	miracidia	MIR	bloodspot	BSP	LCMB	LCM	37	0.531	12	361597	49.9946	0.351496	70.7
SM_MIR_BSP_LCM_038	Bwondha14710NA_6	SmiraRD7351377	ERS3380817	25410_1#18	Schistosoma mansoni	SM	miracidia	MIR	bloodspot	BSP	LCMB	LCM	38	0.51	12	413980	52.7997	0.401952	69.9
SM_MIR_BSP_LCM_039	Bwondha14710NA_7	SmiraRD7351378	ERS3380818	25410_1#19	Schistosoma mansoni	SM	miracidia	MIR	bloodspot	BSP	LCMB	LCM	39	0.49	12	446922	64.6354	0.413047	76.4
SM_MIR_BSP_LCM_040	Bwondha14710NA_8	SmiraRD7351379	ERS3380819	25410_1#20	Schistosoma mansoni	SM	miracidia	MIR	bloodspot	BSP	LCMB	LCM	40	0.494	12	371420	68.3326	0.372624	80.49
SM_MIR_BSP_LCM_041	Bwondha14710NA_9	SmiraRD7351380	ERS3380820	25410_1#21	Schistosoma mansoni	SM	miracidia	MIR	bloodspot	BSP	LCMB	LCM	41	0.625	12	418901	72.6799	0.408927	80.84
SM_MIR_BSP_LCM_042	Bwondha14710NA_10	SmiraRD7351381	ERS3380821	25410_1#22	Schistosoma mansoni	SM	miracidia	MIR	bloodspot	BSP	LCMB	LCM	42	0.618	12	402243	73.255	0.369677	82.29
SM_MIR_BSP_LCM_043	Bwondha14710NA_11	SmiraRD7351382	ERS3380822	25410_1#23	Schistosoma mansoni	SM	miracidia	MIR	bloodspot	BSP	LCMB	LCM	43	0.545	12	516449	72.9627	0.506923	80.8
SM_MIR_BSP_LCM_044	Bwondha14710NA_12	SmiraRD7351383	ERS3380823	25410_1#24	Schistosoma mansoni	SM	miracidia	MIR	bloodspot	BSP	LCMB	LCM	44	0.427	12	451962	66.4839	0.521062	75.67
SM_MIR_BSP_LCM_045	Sm_mira_612742_1	SmiraRD7351384	ERS3380824	25410_1#25	Schistosoma mansoni	SM	miracidia	MIR	bloodspot	BSP	LCMB	LCM	45	1.217	12	358357	11.4107	0.049113	42.51
SM_MIR_BSP_LCM_046	Sm_mira_612742_2	SmiraRD7351385	ERS3380825	25410_1#26	Schistosoma mansoni	SM	miracidia	MIR	bloodspot	BSP	LCMB	LCM	46	0.92	12	457151	6.18264	0.0544678	39.08
SM_MIR_BSP_LCM_047	Sm_mira_612742_3	SmiraRD7351386	ERS3380826	25410_1#27	Schistosoma mansoni	SM	miracidia	MIR	bloodspot	BSP	LCMB	LCM	47	1.245	12	432427	7.59319	0.0296004	42.88
SM_MIR_BSP_LCM_048	Sm_mira_612742_4	SmiraRD7351387	ERS3380827	25410_1#28	Schistosoma mansoni	SM	miracidia	MIR	bloodspot	BSP	LCMB	LCM	48	0.994	12	438715	9.90962	0.0490068	43.06
SM_MIR_BSP_LCM_049	Sm_mira_612742_5	SmiraRD7351388	ERS3380828	25410_1#29	Schistosoma mansoni	SM	miracidia	MIR	bloodspot	BSP	LCMB	LCM	49	1.024	12	473617	8.5282	0.0439173	43.06
SM_MIR_BSP_LCM_050	Sm_mira_612742_6	SmiraRD7351389	ERS3380829	25410_1#30	Schistosoma mansoni	SM	miracidia	MIR	bloodspot	BSP	LCMB	LCM	50	1.169	12	438111	6.63234	0.0251078	42.48
SM_MIR_BSP_LCM_051	Sm_mira_612742_7	SmiraRD7351390	ERS3380830	25410_1#31	Schistosoma mansoni	SM	miracidia	MIR	bloodspot	BSP	LCMB	LCM	51	1.391	12	479296	22.2232	0.0744842	51.84
SM_MIR_BSP_LCM_052	Sm_mira_612742_8	SmiraRD7351391	ERS3380831	25410_1#32	Schistosoma mansoni	SM	miracidia	MIR	bloodspot	BSP	LCMB	LCM	52	0.943	12	452848	7.82293	0.0373194	42.9
SM_MIR_BSP_LCM_053	Sm_mira_612742_9	SmiraRD7351392	ERS3380832	25410_1#33	Schistosoma mansoni	SM	miracidia	MIR	bloodspot	BSP	LCMB	LCM	53	1.044	12	376077	12.2903	0.0499898	43.63
SM_MIR_BSP_LCM_054	Sm_mira_612742_10	SmiraRD7351393	ERS3380843	25410_1#34	Schistosoma mansoni	SM	miracidia	MIR	bloodspot	BSP	LCMB	LCM	54	0.429	12	449548	4.26651	0.0491605	38.47
SM_MIR_BSP_LCM_055	Sm_mira_612742_11	SmiraRD7351394	ERS3380844	25410_1#35	Schistosoma mansoni	SM	miracidia	MIR	bloodspot	BSP	LCMB	LCM	55	0.312	12	376051	1.82901	0.0491955	33.92
SM_MIR_BSP_LCM_056	Sm_mira_612742_12	SmiraRD7351395	ERS3380845	25410_1#36	Schistosoma mansoni	SM	miracidia	MIR	bloodspot	BSP	LCMB	LCM	56	0.775	12	433344	5.03872	0.0327684	38.51
SM_MIR_BSP_LCM_057	LCS422_399879_4	SmiraRD7351363	ERS3380813	25811_1#1	Schistosoma mansoni	SM	miracidia	MIR	bloodspot	BSP	LCMB	LCM	57	1.39	12	53446377	33.7813	8.29202	81.86
SM_MIR_BSP_LCM_058	LCS422_399879_8	SmiraRD7351367	ERS3380833	25811_1#2	Schistosoma mansoni	SM	miracidia	MIR	bloodspot	BSP	LCMB	LCM	58	0.778	12	68448337	12.4077	4.9822	71.29
SM_MIR_BSP_LCM_059	Bwondha14710NA_11	SmiraRD7351382	ERS3380822	25811_1#5	Schistosoma mansoni	SM	miracidia	MIR	bloodspot	BSP	LCMB	LCM	59	0.545	12	77669702	74.8091	37.2716	86.64
SM_MIR_CGP_LCM_001	LCS416wCGP_627631_1	SmiraRD7625016	ERS3381126	26789_1#1	Schistosoma mansoni	SM	miracidia	MIR	CGP	CGP	LCMB	LCM	1	6.168	12	1540272	80.98	0.353769	92.01
SM_MIR_CGP_LCM_002	LCS416wCGP_627631_2	SmiraRD7625017	ERS3381127	26789_1#2	Schistosoma mansoni	SM	miracidia	MIR	CGP	CGP	LCMB	LCM	2	5.827	12	1443861	84.2501	0.317205	91.1
SM_MIR_CGP_LCM_003	LCS416wCGP_627631_3	SmiraRD7625018	ERS3381128	26789_1#3	Schistosoma mansoni	SM	miracidia	MIR	CGP	CGP	LCMB	LCM	3	5.825	12	1400802	80.7409	0.341804	91.42
SM_MIR_CGP_LCM_004	LCS416wCGP_627631_4	SmiraRD7625019	ERS3381129	26789_1#4	Schistosoma mansoni	SM	miracidia	MIR	CGP	CGP	LCMB	LCM	4	6.528	12	1568482	76.1737	0.327897	90.78
SM_MIR_CGP_LCM_005	LCS416wCGP_627631_5	SmiraRD7625020	ERS3381130	26789_1#5	Schistosoma mansoni	SM	miracidia	MIR	CGP	CGP	LCMB	LCM	5	5.449	12	1542746	84.8449	0.34309	90.57
SM_MIR_CGP_LCM_006	LCS416wCGP_627631_6	SmiraRD7625021	ERS3381131	26789_1#6	Schistosoma mansoni	SM	miracidia	MIR	CGP	CGP	LCMB	LCM	6	0.919	12	1439761	2.3797	0.194338	54.27
SM_MIR_CGP_LCM_007	LCS416mwCGP_627631_7	SmiraRD7625022	ERS3381132	26789_1#7	Schistosoma mansoni	SM	miracidia	MIR	CGP	CGP	LCMB	LCM	7	10.701	12	1476679	27.1913	0.234784	88.63
SM_MIR_CGP_LCM_008	LCS416mwCGP_627631_8	SmiraRD7625023	ERS3381133	26789_1#8	Schistosoma mansoni	SM	miracidia	MIR	CGP	CGP	LCMB	LCM	8	12.806	12	1468617	41.2872	0.250712	89.79
SM_MIR_CGP_LCM_009	LCS416mwCGP_627631_9	SmiraRD7625024	ERS3381134	26789_1#9	Schistosoma mansoni	SM	miracidia	MIR	CGP	CGP	LCMB	LCM	9	10.672	12	1409879	25.7026	0.211791	88.38
SM_MIR_CGP_LCM_010	LCS416mwCGP_627631_10	SmiraRD7625025	ERS3381135	26789_1#10	Schistosoma mansoni	SM	miracidia	MIR	CGP	CGP	LCMB	LCM	10	11.534	12	1377110	44.4377	0.234477	90.23
SM_MIR_CGP_LCM_011	LCS416mwCGP_627631_11	SmiraRD7625026	ERS3381136	26789_1#11	Schistosoma mansoni	SM	miracidia	MIR	CGP	CGP	LCMB	LCM	11	6.031	12	1347852	4.25514	0.225099	85.4
SM_MIR_CGP_LCM_012	LCS416mwCGP_627631_12	SmiraRD7625027	ERS3381137	26789_1#12	Schistosoma mansoni	SM	miracidia	MIR	CGP	CGP	LCMB	LCM	12	12.497	12	1331555	33.1827	0.207652	88.89
SM_MIR_CGP_LCM_013	LCS454wCGP_627631_1	SmiraRD7625028	ERS3381138	26789_1#13	Schistosoma mansoni	SM	miracidia	MIR	CGP	CGP	LCMB	LCM	13	5.642	12	1441123	71.8591	0.3278	88.48
SM_MIR_CGP_LCM_014	LCS454wCGP_627631_2	SmiraRD7625029	ERS3381139	26789_1#14	Schistosoma mansoni	SM	miracidia	MIR	CGP	CGP	LCMB	LCM	14	2.433	12	1372910	42.8187	0.372129	78.23
SM_MIR_CGP_LCM_015	LCS454wCGP_627631_3	SmiraRD7625030	ERS3381140	26789_1#15	Schistosoma mansoni	SM	miracidia	MIR	CGP	CGP	LCMB	LCM	15	4.631	12	1406270	60.8424	0.332582	84.83
SM_MIR_CGP_LCM_016	LCS454wCGP_627631_4	SmiraRD7625031	ERS3381141	26789_1#16	Schistosoma mansoni	SM	miracidia	MIR	CGP	CGP	LCMB	LCM	16	6.001	12	1443149	71.6823	0.325677	88.42
SM_MIR_CGP_LCM_017	LCS454wCGP_627631_5	SmiraRD7625032	ERS3381142	26789_1#17	Schistosoma mansoni	SM	miracidia	MIR	CGP	CGP	LCMB	LCM	17	4.708	12	1516516	64.4993	0.358981	87.15
SM_MIR_CGP_LCM_018	LCS454wCGP_627631_6	SmiraRD7625033	ERS3381143	26789_1#18	Schistosoma mansoni	SM	miracidia	MIR	CGP	CGP	LCMB	LCM	18	2.031	12	1424482	59.2773	0.375575	83.33
SM_MIR_CGP_LCM_019	LCS454mwCGP_627631_7	SmiraRD7625034	ERS3381144	26789_1#19	Schistosoma mansoni	SM	miracidia	MIR	CGP	CGP	LCMB	LCM	19	11.523	12	1380508	30.851	0.253457	82.25
SM_MIR_CGP_LCM_020	LCS454mwCGP_627631_8	SmiraRD7625035	ERS3381145	26789_1#20	Schistosoma mansoni	SM	miracidia	MIR	CGP	CGP	LCMB	LCM	20	12.19	12	1390262	47.5864	0.260958	84.85
SM_MIR_CGP_LCM_021	LCS454mwCGP_627631_9	SmiraRD7625036	ERS3381146	26789_1#21	Schistosoma mansoni	SM	miracidia	MIR	CGP	CGP	LCMB	LCM	21	11.909	12	1330615	49.4072	0.27491	86.04
SM_MIR_CGP_LCM_022	LCS454mwCGP_627631_10	SmiraRD7625037	ERS3381147	26789_1#22	Schistosoma mansoni	SM	miracidia	MIR	CGP	CGP	LCMB	LCM	22	11.212	12	1407168	38.6247	0.251072	83.11
SM_MIR_CGP_LCM_023	LCS454mwCGP_627631_11	SmiraRD7625038	ERS3381148	26789_1#23	Schistosoma mansoni	SM	miracidia	MIR	CGP	CGP	LCMB	LCM	23	8.394	12	1489052	30.069	0.252845	81.28
SM_MIR_CGP_LCM_024	LCS454mwCGP_627631_12	SmiraRD7625039	ERS3381149	26789_1#24	Schistosoma mansoni	SM	miracidia	MIR	CGP	CGP	LCMB	LCM	24	4.839	12	1404374	6.46259	0.228429	74.67
SM_MIR_CGP_LCM_028	LCS422_399879_CGP_25	SmiraRD7539391	ERS3380923	26187_1#1	Schistosoma mansoni	SM	miracidia	MIR	CGP	CGP	LCMB	LCM	28	10.759	12	416006	17.2632	0.211295	90.05
SM_MIR_CGP_LCM_029	LCS422_399879_CGP_26	SmiraRD7539392	ERS3380924	26187_1#2	Schistosoma mansoni	SM	miracidia	MIR	CGP	CGP	LCMB	LCM	29	5.855	12	472727	2.34808	0.204769	89.43
SM_MIR_CGP_LCM_030	LCS422_399879_CGP_27	SmiraRD7539393	ERS3380925	26187_1#3	Schistosoma mansoni	SM	miracidia	MIR	CGP	CGP	LCMB	LCM	30	4.982	12	495053	2.26077	0.186445	88.06
SM_MIR_CGP_LCM_031	LCS422_399879_CGP_28	SmiraRD7539394	ERS3380926	26187_1#4	Schistosoma mansoni	SM	miracidia	MIR	CGP	CGP	LCMB	LCM	31	3.519	12	546196	1.95186	0.211829	86.28
SM_MIR_CGP_LCM_032	LCS422_399879_CGP_29	SmiraRD7539395	ERS3380927	26187_1#5	Schistosoma mansoni	SM	miracidia	MIR	CGP	CGP	LCMB	LCM	32	0.733	12	480960	2.00855	0.14355	69.47
SM_MIR_CGP_LCM_033	LCS422_399879_CGP_30	SmiraRD7539396	ERS3380928	26187_1#6	Schistosoma mansoni	SM	miracidia	MIR	CGP	CGP	LCMB	LCM	33	4.121	12	444752	2.11251	0.185308	87.5
SM_MIR_CGP_LCM_034	Bwondha14710NA_CGP_25	SmiraRD7539397	ERS3380929	26187_1#7	Schistosoma mansoni	SM	miracidia	MIR	CGP	CGP	LCMB	LCM	34	1.802	12	422996	85.9287	0.430737	93.36
SM_MIR_CGP_LCM_035	Bwondha14710NA_CGP_26	SmiraRD7539398	ERS3380930	26187_1#8	Schistosoma mansoni	SM	miracidia	MIR	CGP	CGP	LCMB	LCM	35	2.057	12	451000	85.7976	0.450333	91.82
SM_MIR_CGP_LCM_036	Bwondha14710NA_CGP_27	SmiraRD7539399	ERS3380931	26187_1#9	Schistosoma mansoni	SM	miracidia	MIR	CGP	CGP	LCMB	LCM	36	1.205	12	528881	84.9329	0.532256	90.77
SM_MIR_CGP_LCM_037	Bwondha14710NA_CGP_28	SmiraRD7539400	ERS3380932	26187_1#10	Schistosoma mansoni	SM	miracidia	MIR	CGP	CGP	LCMB	LCM	37	1.866	12	404847	87.3809	0.417442	91.8
SM_MIR_CGP_LCM_038	Bwondha14710NA_CGP_29	SmiraRD7539401	ERS3380933	26187_1#11	Schistosoma mansoni	SM	miracidia	MIR	CGP	CGP	LCMB	LCM	38	1.435	12	426305	83.9148	0.412146	92.22
SM_MIR_CGP_LCM_039	Bwondha14710NA_CGP_30	SmiraRD7539402	ERS3380934	26187_1#12	Schistosoma mansoni	SM	miracidia	MIR	CGP	CGP	LCMB	LCM	39	1.493	12	512271	84.4153	0.481191	91.21
SM_MIR_FGM_LCM_001	LCS422_399879_FGem_43	SmiraRD7539427	ERS3380959	26187_1#37	Schistosoma mansoni	SM	miracidia	MIR	ForensicGEM	FGM	LCMB	LCM	1	1.561	12	346657	2.95854	0.236834	87.62
SM_MIR_FGM_LCM_002	LCS422_399879_FGem_44	SmiraRD7539428	ERS3380960	26187_1#38	Schistosoma mansoni	SM	miracidia	MIR	ForensicGEM	FGM	LCMB	LCM	2	2.254	12	441828	5.69339	0.272052	90.46
SM_MIR_FGM_LCM_003	LCS422_399879_FGem_45	SmiraRD7539429	ERS3380961	26187_1#39	Schistosoma mansoni	SM	miracidia	MIR	ForensicGEM	FGM	LCMB	LCM	3	3.021	12	353845	38.1944	0.312284	91.63
SM_MIR_FGM_LCM_004	LCS422_399879_FGem_46	SmiraRD7539430	ERS3380962	26187_1#40	Schistosoma mansoni	SM	miracidia	MIR	ForensicGEM	FGM	LCMB	LCM	4	1.712	12	338050	2.87502	0.212099	88.94
SM_MIR_FGM_LCM_005	LCS422_399879_FGem_47	SmiraRD7539431	ERS3380963	26187_1#41	Schistosoma mansoni	SM	miracidia	MIR	ForensicGEM	FGM	LCMB	LCM	5	1.582	12	330241	2.96178	0.237402	86.35
SM_MIR_FGM_LCM_006	Bwondha14710NA_FGem_44	SmiraRD7539434	ERS3380964	26187_1#44	Schistosoma mansoni	SM	miracidia	MIR	ForensicGEM	FGM	LCMB	LCM	6	0.783	12	494075	76.5191	0.75778	81.98
SM_MIR_FGM_LCM_007	Bwondha14710NA_FGem_45	SmiraRD7539435	ERS3380965	26187_1#45	Schistosoma mansoni	SM	miracidia	MIR	ForensicGEM	FGM	LCMB	LCM	7	0.866	12	523884	82.0874	0.740049	90.98
SM_MIR_FGM_LCM_008	Bwondha14710NA_FGem_46	SmiraRD7539436	ERS3380966	26187_1#46	Schistosoma mansoni	SM	miracidia	MIR	ForensicGEM	FGM	LCMB	LCM	8	1.28	12	378630	88.0646	0.601907	91.45
SM_MIR_FGM_LCM_009	Bwondha14710NA_FGem_47	SmiraRD7539437	ERS3380967	26187_1#47	Schistosoma mansoni	SM	miracidia	MIR	ForensicGEM	FGM	LCMB	LCM	9	1.3	12	379218	88.3228	0.56511	91.32
SM_MIR_FGM_LCM_010	Bwondha14710NA_FGem_48	SmiraRD7539438	ERS3380968	26187_1#48	Schistosoma mansoni	SM	miracidia	MIR	ForensicGEM	FGM	LCMB	LCM	10	1.139	12	454984	84.3208	0.729476	87.78
SM_MIR_NXT_LCM_001	LCS422_399879_Nxtc_37	SmiraRD7539415	ERS3380947	26187_1#25	Schistosoma mansoni	SM	miracidia	MIR	Nexttec	NXT	LCMB	LCM	1	0.253	12	290167	5.11567	0.224354	49.35
SM_MIR_NXT_LCM_002	LCS422_399879_Nxtc_38	SmiraRD7539416	ERS3380948	26187_1#26	Schistosoma mansoni	SM	miracidia	MIR	Nexttec	NXT	LCMB	LCM	2	0.218	12	470367	19.1727	0.560413	33.01
SM_MIR_NXT_LCM_003	LCS422_399879_Nxtc_39	SmiraRD7539417	ERS3380949	26187_1#27	Schistosoma mansoni	SM	miracidia	MIR	Nexttec	NXT	LCMB	LCM	3	0.155	12	500986	3.26796	0.17745	30.62
SM_MIR_NXT_LCM_004	LCS422_399879_Nxtc_40	SmiraRD7539418	ERS3380950	26187_1#28	Schistosoma mansoni	SM	miracidia	MIR	Nexttec	NXT	LCMB	LCM	4	0.257	12	411848	29.6636	0.725268	62.07
SM_MIR_NXT_LCM_005	LCS422_399879_Nxtc_41	SmiraRD7539419	ERS3380951	26187_1#29	Schistosoma mansoni	SM	miracidia	MIR	Nexttec	NXT	LCMB	LCM	5	0.692	12	443292	28.4837	0.396804	86.32
SM_MIR_NXT_LCM_006	LCS422_399879_Nxtc_42	SmiraRD7539420	ERS3380952	26187_1#30	Schistosoma mansoni	SM	miracidia	MIR	Nexttec	NXT	LCMB	LCM	6	0.951	12	436486	4.60977	0.200923	87.17
SM_MIR_NXT_LCM_007	Bwondha14710NA_Nxtc_37	SmiraRD7539421	ERS3380953	26187_1#31	Schistosoma mansoni	SM	miracidia	MIR	Nexttec	NXT	LCMB	LCM	7	0.191	12	319319	47.202	1.04284	51.26
SM_MIR_NXT_LCM_008	Bwondha14710NA_Nxtc_38	SmiraRD7539422	ERS3380954	26187_1#32	Schistosoma mansoni	SM	miracidia	MIR	Nexttec	NXT	LCMB	LCM	8	0.147	12	335686	9.79844	0.283598	8.33
SM_MIR_NXT_LCM_009	Bwondha14710NA_Nxtc_39	SmiraRD7539423	ERS3380955	26187_1#33	Schistosoma mansoni	SM	miracidia	MIR	Nexttec	NXT	LCMB	LCM	9	0.134	12	405185	3.25629	0.0789763	1.58
SM_MIR_NXT_LCM_010	Bwondha14710NA_Nxtc_40	SmiraRD7539424	ERS3380956	26187_1#34	Schistosoma mansoni	SM	miracidia	MIR	Nexttec	NXT	LCMB	LCM	10	0.144	12	311096	12.3219	0.484416	11.1
SM_MIR_NXT_LCM_011	Bwondha14710NA_Nxtc_41	SmiraRD7539425	ERS3380957	26187_1#35	Schistosoma mansoni	SM	miracidia	MIR	Nexttec	NXT	LCMB	LCM	11	0.147	12	403138	3.1808	0.0888033	2.22
SM_MIR_NXT_LCM_012	Bwondha14710NA_Nxtc_42	SmiraRD7539426	ERS3380958	26187_1#36	Schistosoma mansoni	SM	miracidia	MIR	Nexttec	NXT	LCMB	LCM	12	0.193	12	502772	9.55065	0.386457	7.6
SM_MIR_NXT_LCM_013	LCS422_399879_13	SmiraRD7351396	ERS3380846	25410_1#37	Schistosoma mansoni	SM	miracidia	MIR	Nexttec	NXT	LCMB	LCM	13	0.6	12	355670	10.1468	0.0905334	76.67
SM_MIR_NXT_LCM_014	LCS422_399879_14	SmiraRD7351397	ERS3380847	25410_1#38	Schistosoma mansoni	SM	miracidia	MIR	Nexttec	NXT	LCMB	LCM	14	0.863	12	335981	6.08844	0.0330376	85.82
SM_MIR_NXT_LCM_015	LCS422_399879_15	SmiraRD7351398	ERS3380848	25410_1#39	Schistosoma mansoni	SM	miracidia	MIR	Nexttec	NXT	LCMB	LCM	15	0.795	12	290058	5.4727	0.0365444	83.41
SM_MIR_NXT_LCM_016	LCS422_399879_16	SmiraRD7351399	ERS3380849	25410_1#40	Schistosoma mansoni	SM	miracidia	MIR	Nexttec	NXT	LCMB	LCM	16	0.352	12	377929	11.6755	0.148441	67.83
SM_MIR_NXT_LCM_017	LCS422_399879_17	SmiraRD7351400	ERS3380850	25410_1#41	Schistosoma mansoni	SM	miracidia	MIR	Nexttec	NXT	LCMB	LCM	17	0.351	12	309656	52.3242	0.566758	68.35
SM_MIR_NXT_LCM_018	LCS422_399879_18	SmiraRD7351401	ERS3380851	25410_1#42	Schistosoma mansoni	SM	miracidia	MIR	Nexttec	NXT	LCMB	LCM	18	0.346	12	361411	20.9637	0.267286	65.27
SM_MIR_NXT_LCM_019	LCS422_399879_19	SmiraRD7351402	ERS3380852	25410_1#43	Schistosoma mansoni	SM	miracidia	MIR	Nexttec	NXT	LCMB	LCM	19	0.28	12	360008	6.90512	0.119442	62.92
SM_MIR_NXT_LCM_020	LCS422_399879_20	SmiraRD7351403	ERS3380853	25410_1#44	Schistosoma mansoni	SM	miracidia	MIR	Nexttec	NXT	LCMB	LCM	20	0.306	12	327580	7.17993	0.0992124	71.32
SM_MIR_NXT_LCM_021	LCS422_399879_21	SmiraRD7351404	ERS3380854	25410_1#45	Schistosoma mansoni	SM	miracidia	MIR	Nexttec	NXT	LCMB	LCM	21	0.08	12	373078	4.35083	0.225154	15.92
SM_MIR_NXT_LCM_022	LCS422_399879_22	SmiraRD7351405	ERS3380855	25410_1#46	Schistosoma mansoni	SM	miracidia	MIR	Nexttec	NXT	LCMB	LCM	22	0.401	12	284676	23.4136	0.226925	74.27
SM_MIR_NXT_LCM_023	LCS422_399879_23	SmiraRD7351406	ERS3380856	25410_1#47	Schistosoma mansoni	SM	miracidia	MIR	Nexttec	NXT	LCMB	LCM	23	0.257	12	328319	8.33427	0.169347	60.72
SM_MIR_NXT_LCM_024	LCS422_399879_24	SmiraRD7351407	ERS3380857	25410_1#48	Schistosoma mansoni	SM	miracidia	MIR	Nexttec	NXT	LCMB	LCM	24	0.514	12	397964	10.2331	0.105788	71.76
SM_MIR_NXT_LCM_025	Bwondha14710NA_13	SmiraRD7351408	ERS3380858	25410_1#49	Schistosoma mansoni	SM	miracidia	MIR	Nexttec	NXT	LCMB	LCM	25	0.168	12	265682	27.2213	0.603729	29.22
SM_MIR_NXT_LCM_026	Bwondha14710NA_14	SmiraRD7351409	ERS3380859	25410_1#50	Schistosoma mansoni	SM	miracidia	MIR	Nexttec	NXT	LCMB	LCM	26	0.229	12	216269	61.9964	0.792531	63.06
SM_MIR_NXT_LCM_027	Bwondha14710NA_15	SmiraRD7351410	ERS3380860	25410_1#51	Schistosoma mansoni	SM	miracidia	MIR	Nexttec	NXT	LCMB	LCM	27	0.17	12	271335	44.6949	0.879724	48.11
SM_MIR_NXT_LCM_028	Bwondha14710NA_16	SmiraRD7351411	ERS3380861	25410_1#52	Schistosoma mansoni	SM	miracidia	MIR	Nexttec	NXT	LCMB	LCM	28	0.127	12	332659	42.9764	1.17027	44.11
SM_MIR_NXT_LCM_029	Bwondha14710NA_17	SmiraRD7351412	ERS3380862	25410_1#53	Schistosoma mansoni	SM	miracidia	MIR	Nexttec	NXT	LCMB	LCM	29	0.111	12	410745	8.6477	0.428733	10.75
SM_MIR_NXT_LCM_030	Bwondha14710NA_18	SmiraRD7351413	ERS3380863	25410_1#54	Schistosoma mansoni	SM	miracidia	MIR	Nexttec	NXT	LCMB	LCM	30	0.084	12	428589	13.7897	0.617141	15.39
SM_MIR_NXT_LCM_031	Bwondha14710NA_19	SmiraRD7351414	ERS3380864	25410_1#55	Schistosoma mansoni	SM	miracidia	MIR	Nexttec	NXT	LCMB	LCM	31	0.13	12	434159	8.5729	0.382348	7.23
SM_MIR_NXT_LCM_032	Bwondha14710NA_20	SmiraRD7351415	ERS3380865	25410_1#56	Schistosoma mansoni	SM	miracidia	MIR	Nexttec	NXT	LCMB	LCM	32	0.14	12	571185	10.4563	0.440838	8.72
SM_MIR_NXT_LCM_033	Bwondha14710NA_21	SmiraRD7351416	ERS3380866	25410_1#57	Schistosoma mansoni	SM	miracidia	MIR	Nexttec	NXT	LCMB	LCM	33	0.168	12	246535	12.9961	0.419413	12.13
SM_MIR_NXT_LCM_034	Bwondha14710NA_22	SmiraRD7351417	ERS3380867	25410_1#58	Schistosoma mansoni	SM	miracidia	MIR	Nexttec	NXT	LCMB	LCM	34	0.136	12	256190	10.8759	0.45357	11.76
SM_MIR_NXT_LCM_035	Bwondha14710NA_23	SmiraRD7351418	ERS3380868	25410_1#59	Schistosoma mansoni	SM	miracidia	MIR	Nexttec	NXT	LCMB	LCM	35	0.103	12	418325	9.97813	0.531883	10.46
SM_MIR_NXT_LCM_036	Bwondha14710NA_24	SmiraRD7351419	ERS3380869	25410_1#60	Schistosoma mansoni	SM	miracidia	MIR	Nexttec	NXT	LCMB	LCM	36	0.118	12	309543	24.1188	0.812811	26.41
SM_MIR_NXT_LCM_037	Sm_mira_612742_13	SmiraRD7351420	ERS3380870	25410_1#61	Schistosoma mansoni	SM	miracidia	MIR	Nexttec	NXT	LCMB	LCM	37	0.11	12	398075	32.1384	1.0488	30.44
SM_MIR_NXT_LCM_038	Sm_mira_612742_14	SmiraRD7351421	ERS3380871	25410_1#62	Schistosoma mansoni	SM	miracidia	MIR	Nexttec	NXT	LCMB	LCM	38	0.164	12	276619	33.2793	0.664813	37.19
SM_MIR_NXT_LCM_039	Sm_mira_612742_15	SmiraRD7351422	ERS3380872	25410_1#63	Schistosoma mansoni	SM	miracidia	MIR	Nexttec	NXT	LCMB	LCM	39	0.125	12	332408	36.509	1.09384	35.28
SM_MIR_NXT_LCM_040	Sm_mira_612742_16	SmiraRD7351423	ERS3380873	25410_1#64	Schistosoma mansoni	SM	miracidia	MIR	Nexttec	NXT	LCMB	LCM	40	0.146	12	283916	33.3581	0.918229	33.52
SM_MIR_NXT_LCM_041	Sm_mira_612742_17	SmiraRD7351424	ERS3380874	25410_1#65	Schistosoma mansoni	SM	miracidia	MIR	Nexttec	NXT	LCMB	LCM	41	0.214	12	149931	16.1541	0.344825	17.25
SM_MIR_NXT_LCM_042	Sm_mira_612742_18	SmiraRD7351425	ERS3380875	25410_1#66	Schistosoma mansoni	SM	miracidia	MIR	Nexttec	NXT	LCMB	LCM	42	0.165	12	266028	15.154	0.454839	18.28
SM_MIR_NXT_LCM_043	Sm_mira_612742_19	SmiraRD7351426	ERS3380876	25410_1#67	Schistosoma mansoni	SM	miracidia	MIR	Nexttec	NXT	LCMB	LCM	43	0.13	12	431118	3.12513	0.194146	15.75
SM_MIR_NXT_LCM_044	Sm_mira_612742_20	SmiraRD7351427	ERS3380877	25410_1#68	Schistosoma mansoni	SM	miracidia	MIR	Nexttec	NXT	LCMB	LCM	44	0.11	12	329666	33.0164	1.06775	31.01
SM_MIR_NXT_LCM_045	Sm_mira_612742_21	SmiraRD7351428	ERS3380878	25410_1#69	Schistosoma mansoni	SM	miracidia	MIR	Nexttec	NXT	LCMB	LCM	45	0.123	12	315012	36.5799	1.01425	37.04
SM_MIR_NXT_LCM_046	Sm_mira_612742_22	SmiraRD7351429	ERS3380879	25410_1#70	Schistosoma mansoni	SM	miracidia	MIR	Nexttec	NXT	LCMB	LCM	46	0.106	12	439232	19.5043	0.796618	17.27
SM_MIR_NXT_LCM_047	Sm_mira_612742_23	SmiraRD7351430	ERS3380880	25410_1#71	Schistosoma mansoni	SM	miracidia	MIR	Nexttec	NXT	LCMB	LCM	47	0.164	12	217098	34.0883	0.74851	33.49
SM_MIR_NXT_LCM_048	Sm_mira_612742_24	SmiraRD7351431	ERS3380881	25410_1#72	Schistosoma mansoni	SM	miracidia	MIR	Nexttec	NXT	LCMB	LCM	48	0.165	12	287020	18.9527	0.436207	17.73
SM_MIR_NXT_LCM_049	LCS422_399879_22	SmiraRD7351405	ERS3380855	25811_1#7	Schistosoma mansoni	SM	miracidia	MIR	Nexttec	NXT	LCMB	LCM	49	0.401	12	42558483	23.5127	13.1725	82.41
SM_MIR_NXT_LCM_050	Bwondha14710NA_13	SmiraRD7351408	ERS3380858	25811_1#8	Schistosoma mansoni	SM	miracidia	MIR	Nexttec	NXT	LCMB	LCM	50	0.168	12	38731636	34.2107	25.0936	42.28
SM_MIR_NXT_LCM_051	Bwondha14710NA_15	SmiraRD7351410	ERS3380860	25811_1#10	Schistosoma mansoni	SM	miracidia	MIR	Nexttec	NXT	LCMB	LCM	51	0.17	12	41437183	54.0103	40.1025	62.58
SM_MIR_PIP_LCM_001	LCS422_399879_pico_31	SmiraRD7539403	ERS3380935	26187_1#13	Schistosoma mansoni	SM	miracidia	MIR	PicoPure	PIP	LCMB	LCM	1	4.511	12	520890	50.3436	0.288737	89.53
SM_MIR_PIP_LCM_002	LCS422_399879_pico_32	SmiraRD7539404	ERS3380936	26187_1#14	Schistosoma mansoni	SM	miracidia	MIR	PicoPure	PIP	LCMB	LCM	2	3.145	12	489938	56.2151	0.316775	86.58
SM_MIR_PIP_LCM_003	LCS422_399879_pico_33	SmiraRD7539405	ERS3380937	26187_1#15	Schistosoma mansoni	SM	miracidia	MIR	PicoPure	PIP	LCMB	LCM	3	9.11	12	440553	18.8259	0.242196	84.47
SM_MIR_PIP_LCM_004	LCS422_399879_pico_34	SmiraRD7539406	ERS3380938	26187_1#16	Schistosoma mansoni	SM	miracidia	MIR	PicoPure	PIP	LCMB	LCM	4	5.499	12	526617	2.52631	0.197867	87.45
SM_MIR_PIP_LCM_005	LCS422_399879_pico_35	SmiraRD7539407	ERS3380939	26187_1#17	Schistosoma mansoni	SM	miracidia	MIR	PicoPure	PIP	LCMB	LCM	5	6.348	12	516518	2.47484	0.200187	87.6
SM_MIR_PIP_LCM_006	LCS422_399879_pico_36	SmiraRD7539408	ERS3380940	26187_1#18	Schistosoma mansoni	SM	miracidia	MIR	PicoPure	PIP	LCMB	LCM	6	3.805	12	501432	2.36483	0.18148	85.89
SM_MIR_PIP_LCM_007	Bwondha14710NA_pico_31	SmiraRD7539409	ERS3380941	26187_1#19	Schistosoma mansoni	SM	miracidia	MIR	PicoPure	PIP	LCMB	LCM	7	0.353	12	384607	2.70978	0.183564	65.58
SM_MIR_PIP_LCM_008	Bwondha14710NA_pico_32	SmiraRD7539410	ERS3380942	26187_1#20	Schistosoma mansoni	SM	miracidia	MIR	PicoPure	PIP	LCMB	LCM	8	2.092	12	395889	91.123	0.359444	93.13
SM_MIR_PIP_LCM_009	Bwondha14710NA_pico_33	SmiraRD7539411	ERS3380943	26187_1#21	Schistosoma mansoni	SM	miracidia	MIR	PicoPure	PIP	LCMB	LCM	9	2.241	12	513010	90.7131	0.451843	93.99
SM_MIR_PIP_LCM_010	Bwondha14710NA_pico_34	SmiraRD7539412	ERS3380944	26187_1#22	Schistosoma mansoni	SM	miracidia	MIR	PicoPure	PIP	LCMB	LCM	10	0.248	12	442616	2.75295	0.182099	57.98
SM_MIR_PIP_LCM_011	Bwondha14710NA_pico_35	SmiraRD7539413	ERS3380945	26187_1#23	Schistosoma mansoni	SM	miracidia	MIR	PicoPure	PIP	LCMB	LCM	11	0.247	12	503511	3.18146	0.177553	52.33
SM_MIR_PIP_LCM_012	Bwondha14710NA_pico_36	SmiraRD7539414	ERS3380946	26187_1#24	Schistosoma mansoni	SM	miracidia	MIR	PicoPure	PIP	LCMB	LCM	12	2.029	12	520722	92.4605	0.470116	94.17
SS_FL_CGP_LCM_001	Sster_FL_646424_1	HcEggsL17843330	ERS3381199	28536_1#49	Strongyloides stercoralis	SS	FL	FL	CGP	CGP	LCMB	LCM	1	3.863	12	298238	75.9279	0.405381	85.23
SS_FL_CGP_LCM_002	Sster_FL_646424_2	HcEggsL17843331	ERS3381200	28536_1#50	Strongyloides stercoralis	SS	FL	FL	CGP	CGP	LCMB	LCM	2	1.099	12	261492	0.57975	0.193887	40.55
SS_FL_CGP_LCM_003	Sster_FL_646424_3	HcEggsL17843332	ERS3381201	28536_1#51	Strongyloides stercoralis	SS	FL	FL	CGP	CGP	LCMB	LCM	3	2.565	12	249952	69.8114	0.331664	80.12
SS_FL_CGP_LCM_004	Sster_FL_646424_4	HcEggsL17843333	ERS3381202	28536_1#52	Strongyloides stercoralis	SS	FL	FL	CGP	CGP	LCMB	LCM	4	3.211	12	333933	70.8085	0.336594	83.9
SS_FL_CGP_LCM_005	Sster_FL_646424_5	HcEggsL17843334	ERS3381203	28536_1#53	Strongyloides stercoralis	SS	FL	FL	CGP	CGP	LCMB	LCM	5	2.117	12	263379	65.8629	0.459794	76.46
SS_FL_CGP_LCM_006	Sster_FL_646424_6	HcEggsL17843335	ERS3381204	28536_1#54	Strongyloides stercoralis	SS	FL	FL	CGP	CGP	LCMB	LCM	6	0.503	12	263802	0.691049	0.248292	35.39
SS_FL_CGP_LCM_007	Sster_FL_646424_7	HcEggsL17843336	ERS3381205	28536_1#55	Strongyloides stercoralis	SS	FL	FL	CGP	CGP	LCMB	LCM	7	3.468	12	289738	74.8966	0.395875	85.55
SS_FL_CGP_LCM_008	Sster_FL_646424_8	HcEggsL17843337	ERS3381206	28536_1#56	Strongyloides stercoralis	SS	FL	FL	CGP	CGP	LCMB	LCM	8	1.303	12	267143	57.9188	0.394545	72.4
SS_LS1_CGP_LCM_001	Sster_L1_646424_1	HcEggsL17843322	ERS3381191	28536_1#41	Strongyloides stercoralis	SS	L1	LS1	CGP	CGP	LCMB	LCM	1	1.009	12	274630	32.1848	0.50031	53.38
SS_LS1_CGP_LCM_002	Sster_L1_646424_2	HcEggsL17843323	ERS3381192	28536_1#42	Strongyloides stercoralis	SS	L1	LS1	CGP	CGP	LCMB	LCM	2	2.028	12	283163	58.8001	0.378581	77.33
SS_LS1_CGP_LCM_003	Sster_L1_646424_3	HcEggsL17843324	ERS3381193	28536_1#43	Strongyloides stercoralis	SS	L1	LS1	CGP	CGP	LCMB	LCM	3	0.987	12	263933	39.4752	0.417909	60.48
SS_LS1_CGP_LCM_004	Sster_L1_646424_4	HcEggsL17843325	ERS3381194	28536_1#44	Strongyloides stercoralis	SS	L1	LS1	CGP	CGP	LCMB	LCM	4	3.92	12	262997	72.5514	0.323198	85.02
SS_LS1_CGP_LCM_005	Sster_L1_646424_5	HcEggsL17843326	ERS3381195	28536_1#45	Strongyloides stercoralis	SS	L1	LS1	CGP	CGP	LCMB	LCM	5	2.36	12	265659	59.4262	0.296244	75.95
SS_LS1_CGP_LCM_006	Sster_L1_646424_6	HcEggsL17843327	ERS3381196	28536_1#46	Strongyloides stercoralis	SS	L1	LS1	CGP	CGP	LCMB	LCM	6	1.317	12	303250	54.9012	0.498599	69.8
SS_LS1_CGP_LCM_007	Sster_L1_646424_7	HcEggsL17843328	ERS3381197	28536_1#47	Strongyloides stercoralis	SS	L1	LS1	CGP	CGP	LCMB	LCM	7	0.82	12	258893	30.4037	0.30051	55.58
SS_LS1_CGP_LCM_008	Sster_L1_646424_8	HcEggsL17843329	ERS3381198	28536_1#48	Strongyloides stercoralis	SS	L1	LS1	CGP	CGP	LCMB	LCM	8	1.166	12	248198	20.144	0.241742	56.81
SS_LS3_CGP_LCM_001	Sster_iL3_646424_1	HcEggsL17843338	ERS3381207	28536_1#57	Strongyloides stercoralis	SS	iL3	LS3	CGP	CGP	LCMB	LCM	1	0.783	12	263459	8.08741	0.679802	36.3
SS_LS3_CGP_LCM_002	Sster_iL3_646424_2	HcEggsL17843339	ERS3381208	28536_1#58	Strongyloides stercoralis	SS	iL3	LS3	CGP	CGP	LCMB	LCM	2	1.152	12	247311	28.6033	0.381706	59.97
SS_LS3_CGP_LCM_003	Sster_iL3_646424_3	HcEggsL17843340	ERS3381209	28536_1#59	Strongyloides stercoralis	SS	iL3	LS3	CGP	CGP	LCMB	LCM	3	0.662	12	280672	0.840839	0.257952	36.42
SS_LS3_CGP_LCM_004	Sster_iL3_646424_4	HcEggsL17843341	ERS3381210	28536_1#60	Strongyloides stercoralis	SS	iL3	LS3	CGP	CGP	LCMB	LCM	4	0.729	12	234289	0.666271	0.243289	45.54
SS_LS3_CGP_LCM_005	Sster_iL3_646424_5	HcEggsL17843342	ERS3381211	28536_1#61	Strongyloides stercoralis	SS	iL3	LS3	CGP	CGP	LCMB	LCM	5	0.824	12	235026	24.0118	0.34209	61.65
SS_LS3_CGP_LCM_006	Sster_iL3_646424_6	HcEggsL17843343	ERS3381212	28536_1#62	Strongyloides stercoralis	SS	iL3	LS3	CGP	CGP	LCMB	LCM	6	1.057	12	244250	30.6641	0.281269	61.44
SS_LS3_CGP_LCM_007	Sster_iL3_646424_7	HcEggsL17843344	ERS3381213	28536_1#63	Strongyloides stercoralis	SS	iL3	LS3	CGP	CGP	LCMB	LCM	7	0.577	12	291735	1.04341	0.307814	32.47
SS_LS3_CGP_LCM_008	Sster_iL3_646424_8	HcEggsL17843345	ERS3381214	28536_1#64	Strongyloides stercoralis	SS	iL3	LS3	CGP	CGP	LCMB	LCM	8	1.018	12	272613	9.93093	0.207987	48.94
TM_EGG_CGP_LCM_001	Tmu_egg_644717_1	HcEggsL17843354	ERS3381223	28536_1#73	Trichuris muris	TM	eggs	EGG	CGP	CGP	LCMB	LCM	1	4.126	12	231491	2.66187	0.170633	39.07
TM_EGG_CGP_LCM_002	Tmu_egg_644717_2	HcEggsL17843355	ERS3381224	28536_1#74	Trichuris muris	TM	eggs	EGG	CGP	CGP	LCMB	LCM	2	6.645	12	248750	2.51819	0.0755779	39.81
TM_EGG_CGP_LCM_003	Tmu_egg_644717_3	HcEggsL17843356	ERS3381225	28536_1#75	Trichuris muris	TM	eggs	EGG	CGP	CGP	LCMB	LCM	3	7.837	12	265591	2.46281	0.0365223	40.13
TM_EGG_CGP_LCM_004	Tmu_egg_644717_4	HcEggsL17843357	ERS3381226	28536_1#76	Trichuris muris	TM	eggs	EGG	CGP	CGP	LCMB	LCM	4	9.014	12	253657	2.38669	0.0469137	40.5
TM_EGG_CGP_LCM_005	Tmu_egg_644717_5	HcEggsL17843358	ERS3381227	28536_1#77	Trichuris muris	TM	eggs	EGG	CGP	CGP	LCMB	LCM	5	10.853	12	256767	3.93586	0.0588082	41.11
TM_EGG_CGP_LCM_006	Tmu_egg_644717_6	HcEggsL17843359	ERS3381228	28536_1#78	Trichuris muris	TM	eggs	EGG	CGP	CGP	LCMB	LCM	6	11.198	12	231165	2.77767	0.0458547	40.68
TM_EGG_CGP_LCM_007	Tmu_egg_644717_7	HcEggsL17843360	ERS3381229	28536_1#79	Trichuris muris	TM	eggs	EGG	CGP	CGP	LCMB	LCM	7	11.929	12	272243	3.50973	0.0628115	41.26
TM_EGG_CGP_LCM_008	Tmu_egg_644717_8	HcEggsL17843361	ERS3381230	28536_1#80	Trichuris muris	TM	eggs	EGG	CGP	CGP	LCMB	LCM	8	7.705	12	276869	2.85659	0.0393688	41.23
TM_EGGb_CGP_LCM_001	Tmu_Bl_egg_644717_1	HcEggsL17843346	ERS3381215	28536_1#65	Trichuris muris	TM	bleached eggs	EGGb	CGP	CGP	LCMB	LCM	1	1.089	12	290594	19.8352	0.675169	44.57
TM_EGGb_CGP_LCM_002	Tmu_Bl_egg_644717_2	HcEggsL17843347	ERS3381216	28536_1#66	Trichuris muris	TM	bleached eggs	EGGb	CGP	CGP	LCMB	LCM	2	2.684	12	229223	66.845	0.288802	77.13
TM_EGGb_CGP_LCM_003	Tmu_Bl_egg_644717_3	HcEggsL17843348	ERS3381217	28536_1#67	Trichuris muris	TM	bleached eggs	EGGb	CGP	CGP	LCMB	LCM	3	6.005	12	223202	86.6556	0.133511	90.45
TM_EGGb_CGP_LCM_004	Tmu_Bl_egg_644717_4	HcEggsL17843349	ERS3381218	28536_1#68	Trichuris muris	TM	bleached eggs	EGGb	CGP	CGP	LCMB	LCM	4	1.692	12	253486	55.0441	0.228809	69.28
TM_EGGb_CGP_LCM_005	Tmu_Bl_egg_644717_5	HcEggsL17843350	ERS3381219	28536_1#69	Trichuris muris	TM	bleached eggs	EGGb	CGP	CGP	LCMB	LCM	5	1.397	12	276345	47.6542	0.380322	64.06
TM_EGGb_CGP_LCM_006	Tmu_Bl_egg_644717_6	HcEggsL17843351	ERS3381220	28536_1#70	Trichuris muris	TM	bleached eggs	EGGb	CGP	CGP	LCMB	LCM	6	1.526	12	245394	41.501	0.255507	60.79
TM_EGGb_CGP_LCM_007	Tmu_Bl_egg_644717_7	HcEggsL17843352	ERS3381221	28536_1#71	Trichuris muris	TM	bleached eggs	EGGb	CGP	CGP	LCMB	LCM	7	3.54	12	237977	72.4372	0.18195	81.41
TM_EGGb_CGP_LCM_008	Tmu_Bl_egg_644717_8	HcEggsL17843353	ERS3381222	28536_1#72	Trichuris muris	TM	bleached eggs	EGGb	CGP	CGP	LCMB	LCM	8	1.838	12	272107	40.8553	0.293267	57.46
TM_LS1_CGP_LCM_001	Tmu_L1_644717_1	HcEggsL17843362	ERS3381231	28536_1#81	Trichuris muris	TM	L1	LS1	CGP	CGP	LCMB	LCM	1	1.731	12	249342	45.7612	0.289562	62.08
TM_LS1_CGP_LCM_002	Tmu_L1_644717_2	HcEggsL17843363	ERS3381232	28536_1#82	Trichuris muris	TM	L1	LS1	CGP	CGP	LCMB	LCM	2	1.477	12	276603	28.9588	0.448296	51.99
TM_LS1_CGP_LCM_003	Tmu_L1_644717_3	HcEggsL17843364	ERS3381233	28536_1#83	Trichuris muris	TM	L1	LS1	CGP	CGP	LCMB	LCM	3	1.535	12	247604	35.1214	0.292402	57.27
TM_LS1_CGP_LCM_004	Tmu_L1_644717_4	HcEggsL17843365	ERS3381234	28536_1#84	Trichuris muris	TM	L1	LS1	CGP	CGP	LCMB	LCM	4	2.62	12	233123	61.3878	0.311853	73.31
TM_LS1_CGP_LCM_005	Tmu_L1_644717_5	HcEggsL17843366	ERS3381235	28536_1#85	Trichuris muris	TM	L1	LS1	CGP	CGP	LCMB	LCM	5	2.037	12	247321	46.286	0.262412	64.1
TM_LS1_CGP_LCM_006	Tmu_L1_644717_6	HcEggsL17843367	ERS3381236	28536_1#86	Trichuris muris	TM	L1	LS1	CGP	CGP	LCMB	LCM	6	1.451	12	265215	27.8778	0.444922	51.28
TM_LS1_CGP_LCM_007	Tmu_L1_644717_7	HcEggsL17843368	ERS3381237	28536_1#87	Trichuris muris	TM	L1	LS1	CGP	CGP	LCMB	LCM	7	2.106	12	250299	51.5376	0.360369	67.53
TM_LS1_CGP_LCM_008	Tmu_L1_644717_8	HcEggsL17843369	ERS3381238	28536_1#88	Trichuris muris	TM	L1	LS1	CGP	CGP	LCMB	LCM	8	1.973	12	251845	37.9293	0.202505	52.71
